# Supplementary material for: Genome-Wide Identification and Functional Characterization of the Dof Gene Family in Flax (Linum usitatissimum)
Source: Int J Mol Sci. 2026 May 5;27(9):4126. doi: 10.3390/ijms27094126 (PMC13163861; doi:10.3390/ijms27094126)
Supplement: Supplementary file 1 [file ijms-27-04126-s001.zip › Supplementary Materials.xlsx]

## Sheet: Table S1
Heiya-14 Locus ID	Length (aa)	GRAVY	pI	MW (KDa)	Subcellular location	CDS
L.us.f.m.scaffold88.44	332	-0.667	9.07	35553.4	Nucleus	2
L.us.f.m.scaffold132.30	413	-0.673	7.06	45338.8	Nucleus	2
L.us.f.m.scaffold55.108	172	-0.774	9.07	18521.1	Nucleus	1
L.us.f.m.scaffold160.90	347	-0.569	9.41	35555.2	Nucleus	2
L.us.f.m.scaffold49.10	345	-0.553	9.47	35980	Nucleus	3
L.us.f.m.scaffold2.277	401	-0.819	6.26	43120.2	Nucleus	2
L.us.f.m.scaffold79.164	491	-0.768	7.57	53808.2	Nucleus	3
L.us.f.m.scaffold13.24	263	-0.429	9.04	26957.7	Nucleus	1
L.us.f.m.scaffold119.98	471	-0.79	6.4	51070.8	Nucleus	2
L.us.f.m.scaffold325.45	378	-0.608	8.96	40226.8	Nucleus	3
L.us.f.m.scaffold1.210	273	-0.737	5.39	29948.8	Nucleus	1
L.us.f.m.scaffold131.31	414	-0.657	6.21	45359.8	Nucleus	2
L.us.f.m.scaffold2.6	328	-0.588	9.36	34927.7	Nucleus	1
L.us.f.m.scaffold19.347	345	-0.569	7.7	37179.4	Nucleus	2
L.us.f.m.scaffold193.120	257	-0.706	8.81	28443.9	Nucleus	1
L.us.f.m.scaffold4.508	350	-0.973	9.49	38358.2	Nucleus	3
L.us.f.m.scaffold142.101	340	-0.814	6.99	36569.8	Nucleus	2
L.us.f.m.scaffold32.113	312	-0.666	5.7	32255.1	Nucleus	1
L.us.f.m.scaffold124.54	231	-0.386	4.91	25177.1	Nucleus	1
L.us.f.m.scaffold67.5	289	-0.692	7.62	30716.6	Nucleus	1
L.us.f.m.scaffold402.24	369	-0.861	8.5	40290.9	Nucleus	3
L.us.f.m.scaffold36.15	266	-0.809	5.97	29321.1	Nucleus	1
L.us.f.m.scaffold55.213	267	-0.375	9.43	27049.8	Nucleus	1
L.us.f.m.scaffold83.169	330	-1.041	7.33	36249.6	Nucleus	2
L.us.f.m.scaffold125.42	348	-0.784	8.61	37865.6	Nucleus	1
L.us.f.m.scaffold223.19	300	-0.568	5.45	31061.1	Nucleus	1
L.us.f.m.scaffold64.21	272	-0.563	4.51	29429.3	Nucleus	1
L.us.f.m.scaffold62.210	190	-1.118	8.95	21313.6	Nucleus	1
L.us.f.m.scaffold71.46	367	-0.946	6.66	39837	Nucleus	2
L.us.f.m.scaffold98.2	252	-0.707	9	27751.1	Nucleus	1
L.us.f.m.scaffold317.46	446	-0.578	8.42	48116.2	Nucleus	5
L.us.f.m.scaffold69.38	313	-0.716	8.92	33725.2	Nucleus	2
L.us.f.m.scaffold51.226	347	-0.626	8.08	37458.6	Nucleus	2
L.us.f.m.scaffold55.211	283	-0.745	8.92	30519.4	Nucleus	1
L.us.f.m.scaffold504.6	354	-1.032	8.55	38498.8	Nucleus	3
L.us.f.m.scaffold7.256	295	-0.725	6.03	31930	Nucleus	1
L.us.f.m.scaffold68.22	397	-0.671	9.01	42188.6	Nucleus	2
L.us.f.m.scaffold268.21	289	-0.692	7.62	30716.6	Nucleus	1
L.us.f.m.scaffold398.1	324	-1.021	7.36	35575.8	Nucleus	2
L.us.f.m.scaffold174.55	283	-0.56	6.65	30318.8	Nucleus	2
L.us.f.m.scaffold13.25	303	-0.786	9.11	32957.2	Nucleus	2
L.us.f.m.scaffold16.143	342	-0.772	9.06	36886.6	Nucleus	2
L.us.f.m.scaffold110.134	171	-0.763	9.07	18498	Nucleus	1
L.us.f.m.scaffold59.181	286	-0.673	7.64	30164	Nucleus	1
L.us.f.m.scaffold318.9	286	-0.453	8.04	29447.5	Nucleus	2
L.us.f.m.scaffold269.35	280	-0.534	4.72	30173.1	Nucleus	1
L.us.f.m.scaffold170.85	288	-0.709	6.35	31365.5	Nucleus	1
L.us.f.m.scaffold270.1	273	-0.627	7.02	29364.9	Nucleus	2

## Sheet: Table S2
Linum bienne Locus ID	Length (aa)	GRAVY	pI	MW (KDa)	Subcellular location	CDS
L.bie.m.scaffold1023.1	264	-0.392	9.3	26981.8	Nucleus	1
L.bie.m.scaffold351.4	343	-0.696	8.89	36797.6	Nucleus	2
L.bie.m.scaffold350.6	320	-0.77	8.18	34359.7	Nucleus	2
L.bie.m.scaffold796.15	413	-0.67	6.72	45284.7	Nucleus	2
L.bie.m.scaffold451.19	207	-0.426	5.06	22897.6	Nucleus	3
L.bie.m.scaffold1023.2	301	-0.77	8.87	32844	Nucleus	2
L.bie.m.scaffold478.6	471	-0.809	6.32	51197.9	Nucleus	2
L.bie.m.scaffold689.12	338	-0.671	9.85	36585.8	Nucleus	4
L.bie.m.scaffold75.31	361	-0.568	8.85	38268.7	Nucleus	4
L.bie.m.scaffold39.192	272	-0.542	4.45	29409.3	Nucleus	1
L.bie.m.scaffold416.37	332	-0.654	9.19	35536.3	Nucleus	2
L.bie.m.scaffold2096.1	345	-0.56	7.32	37114.3	Nucleus	2
L.bie.m.scaffold658.5	289	-0.582	8.08	31208.2	Nucleus	2
L.bie.m.scaffold24.39	349	-1.011	8.56	37987.2	Nucleus	3
L.bie.m.scaffold119.46	273	-0.762	5.26	29914.7	Nucleus	1
L.bie.m.scaffold408.23	397	-0.759	9.21	42523	Nucleus	1
L.bie.m.scaffold6.185	267	-0.379	9.34	26991.7	Nucleus	1
L.bie.m.scaffold637.22	368	-0.84	8.5	40124.8	Nucleus	3
L.bie.m.scaffold585.4	346	-0.616	7.33	37280.3	Nucleus	2
L.bie.m.scaffold137.61	330	-1.037	7.79	36231.6	Nucleus	2
L.bie.m.scaffold4.197	171	-0.761	8.93	18484	Nucleus	1
L.bie.m.scaffold11.199	327	-0.598	5.72	33920.2	Nucleus	2
L.bie.m.scaffold860.53	172	-0.771	9.2	18498	Nucleus	1
L.bie.m.scaffold471.13	347	-0.781	8.76	37747.6	Nucleus	1
L.bie.m.scaffold546.12	470	-0.811	6.79	51168.9	Nucleus	2
L.bie.m.scaffold563.18	330	-0.567	9.36	35095.9	Nucleus	1
L.bie.m.scaffold483.41	289	-0.703	7.62	30716.6	Nucleus	1
L.bie.m.scaffold257.31	350	-0.578	9.6	35804.4	Nucleus	2
L.bie.m.scaffold572.1	266	-0.804	5.55	29236	Nucleus	1
L.bie.m.scaffold846.7	356	-0.732	8.4	38328	Nucleus	1
L.bie.m.scaffold7.127	343	-0.806	6.89	37067.4	Nucleus	2
L.bie.m.scaffold663.20	252	-0.707	9	27751.1	Nucleus.	1
L.bie.m.scaffold175.45	280	-0.532	4.61	30174	Nucleus	1
L.bie.m.scaffold254.53	333	-0.701	8.94	35750.5	Nucleus	2
L.bie.m.scaffold97.38	280	-0.637	6.38	30166.8	Nucleus	2
L.bie.m.scaffold647.19	190	-1.118	8.95	21313.6	Nucleus	1
L.bie.m.scaffold258.14	284	-0.619	7.1	30402.9	Nucleus	2
L.bie.m.scaffold929.2	274	-0.707	9.47	29679	Nucleus	2
L.bie.m.scaffold429.1	264	-0.58	6.41	28279.6	Nucleus	1
L.bie.m.scaffold213.34	260	-0.688	6.48	28217	Nucleus	3
L.bie.m.scaffold30.166	254	-0.704	8.75	28173.6	Nucleus	1
L.bie.m.scaffold1755.1	404	-0.637	7.98	44363.8	Nucleus	2
L.bie.m.scaffold687.17	250	-0.657	6.53	27358.2	Nucleus	3
L.bie.m.scaffold650.15	414	-0.668	6.28	45500	Nucleus	2
L.bie.m.scaffold105.2	398	-0.678	9.01	42302.7	Nucleus	2

## Sheet: Table S3
Table S3. The DOF protein sequences from Heiya-14, pale flax and Longya-10
Gene name	Gene ID	Length (aa)	Sequence
LuDof1	L.us.o.m.scaffold91.89	266	MQDIHSIGGGARFVAGDRRLRPHNQPVNCPRCDSVNTKFCYYNNYNLSQPRHFCKSCRRYWTSGGVLRNVPVGGGCRKPKRSKPKQNPASSSAADSTTQPPEDKLNFADSHSSSESSSLTAPTTEVISVGNYSISDQNNKLIGNSSLNPSFETASFPVQGGECGMFQFQLREMGSITSLRSWTTKETPSFDTPLSQGQSKDEEEWRMQGMIDPTDQDEYLSVLQSGRSGGFGPLDWNEAGGGGGYFDLPLSAVDHAYWSQSQWNYD
LuDof2	L.us.o.m.scaffold73.75	266	MPSAETTKRAAGAAHLHPHPPPPPPPPEQEQLPCPRCDSTNTKFCYYNNYNFSQPRHFCKSCRRYWTHGGTLRDIPVGGATRKSAKRCRTSASCNTTSANTISSDQSPAVVGPVFAAGRNGAPSQYGGGGCVGDEQVEKASNFFWALGGPLGLGLESKGNGGLGTLCGNFTSLLSNHGPGFAGNGFGPGYDDIGFGLGRGIWPFQGVEHGGGAGFGAGTGGGDSNAWQFDNGGNGFGVGGGAGGGGGGDCLSWPDLAISTLGNGLK
LuDof3	L.us.o.m.scaffold38.138	330	MDTAQWPQEIVVKPIEEILTTPQNQKPGGGGGKVNSSSRNNNNDVTDQKEQQKAILNCPRCNSTNTKFCY YNNYSLTQPRYYCKTCKRYWTEGGSLRNIPVGGGSRKNKRPHPPPNPSDPSSSSNNYSNPSKKLPGLVSS PASTLPPPPLNPKMIQDQEGQLHHQDLNLAFPRSFTELISHHHHHESNKNNNNNHVSAMELLTGISSSSS GPSFMHMPPSGHVYNNNASPFPGVNVMHDDHQEFVKPSGLSFSLDDIGLGISTNSNGNSNGNSSNRPFFS FEDLKQVPPTNNHHHHDHSNGKEDQQQQQHVADSNGYWTGMLGGGGGGSW
LuDof4	L.us.o.m.scaffold33.7	171	MPSTQPEAAGIKLFGKTIAVVKPPKHDPTPEEDEEEPSLDKKPEKIIPCPRCKSMETKFCYFNNYNVNQP RHFCKGCQRYWTAGGALRNVPVGAGRRKNKPPGRDSPPISGGGGGEGGGFLDHGFDGRSQFQLEGPAVGE WHVAAAGMHGGGLMDVFPIKRRRLDSGGQPC
LuDof5	L.us.o.m.scaffold50.42	336	MVFSSIPVYLDPPNWHHHHHQHHQQHQLPPLPTQQMVPHGGGAVGAASIRPGSMADRARQAKIPQPEPGL KCPRCESTNTKFCYFNNYNLTQPRHFCKTCRRYWTKGGALRNVPVGGGCRRNKKSSAGKGNKNSGGSGGG GGSSGSGTSTSSAAAAGAGMILPSEIMGHLPHHHQLPPFLAHQFGAGSNNLGLNYGGGGGGSGGGGEMGL FQMGGSSSNSGMVQQFPFFETAAAAAAGNLYGSFQNEGMMSGGGGGGTSNSSSRVNAQLAPVKPELQGVN LVTRQSFADSDSGNQYWGGRGAGNAGASWTDLTESIKREVVNSWTKGGSGLSPIFR
LuDof6	L.us.o.m.scaffold41.299	286	MQDIHSIGGGGSGAGGGGGGRSLFGGDRRLRPPQQHHHLGQSPLSLKCPRCDSSNTKFCYYNNYNLSQPR HFCKGCRRYWTKGGVLRNVPVGGGCRKNKRSKKLTNDSSASSNISTTAPRDQPKKSDPNDHSSSESSSLS ASAAVEAVHSSTSASDLNKGTKNHDVLNRIGESKLFDGFETAADCGIFQEIGSFTSLIGSSADTLPFEFA GTTPVEQGMGLIDQTAMGNSRSRSGGGFGALDWEETGDGSGSAALFDLPSAVDQAYWSQSQWTTNGQDPS AGLYLP
LuDof7	L.us.o.m.scaffold59.130	468	MTCSQCYRKMQEIHLQTPTKDPAIKLFGKNLPFHSDPAADPLAISAGDPSSSDGNRGEDDKKTNKGDGAM DDVEASAATDNTKTTSVSEEDSSKSKSSKAGDKEQGDAAYTSGEKPVLKKPDKILPCPRCNSMDTKFCYY NNYNVNQPRHFCKACQRYWTAGGTMRNVPVGAGRRKNKNSSTHYRHITISEALEAARLEAPNDSTNHLQT TNGRVLSFGVDTTPVCDSMASLLNLADPKKVLNRFPSSADKPKVGDQNGDACSNASMEEGGKPCTQEQPF VQNNINGFSPHPIPCLPGIPWHYPWNPMMPQLAFCPPGFAMSFYPPPPHHPHAAYWNNIPVQSPQYSSSS SNDKATYSSGPISPTLGKHSREAEAVKPEDLEKEELSRHKNGSS…
LuDof8	L.us.o.m.scaffold257.24	401	MSDFKLFGQTILFPLHEQQQQRRGVEDGSSFSSSTSSGSNHDREEDEEACLDERCSGSEGDANMDQSGND ETNDENRGIGSSKDHKQSGDKGGKSDQSETTTSSSQQQQQDKTLKKPDKILPCPRCNSMETKFCYYNNYN VNQPRHFCKNCQRYWTAGGTMRNVPVGAGRRKNKATSSTAVSQQQQQYNQIIVSEALRSAHHQSHVMNGG GTTLLSFQSDSPLCESVASILNISESAQAGFQPRRGATGNVDDCSGGFSVTGSNSSDKVVNSCQGFSWPF AVPPPGFCPPGYPISFYPAPVPVPPPYWGCAAVPAIPWNGAQCVTPLSPKAASSTNSSPATSPLGKHSRD GGEFVRSDDGGLSEEPPLRKMSNASSSSNRRVVVPKTLRIDDPN…
LuDof9	L.us.o.m.scaffold80.191	368	MDAAQWPKCFQDINLARPMEETVASASNINTNNYMINSNSNNNNSNMSGNIPKAGGETGGDVHNKKAAVR PQEQVNCPRCNSTNTKFCYYNNYSLTQPRYFCKSCRRYWTAGGSLRNVPVGGGSRKNKRSSSLPSPSSSI TNTSTTSSSSGTNKLTTIPDLNPPSFSSQNPKAFQGQDLNLGFPPIHQDTSTAPQGVFLFLLIFVFSNTG LEVLRNDGMAANNPTRGFNSFISNPAMASSADNNRHPNPVLYSSNISSSSSAAGFHMQEEFKPSTLNFSI DHHHQQQQQHHHHGIDEQESGGEMDNVGRILFPFGDHHHHHHLKQQQQHQIHGGKGQQEHGHHVDHNNTS GGGGGGYWSGMLGGSGAW
LuDof10	L.us.o.m.scaffold174.61	283	MDPTAPPPHPPSPQWQQQGIVVGSEEALSYYAATPPPPPHATAAAQSRKAVLSAAPPEAVIKCPRCQSSN TKFCYYNNYSLTQPRYFCKTCRRYWTRGGALRDVPIGGGSRKSAASKHSSSSADRSLLPAASKKQLVTTT ADVAGQDQNLAYNPPPRAAYKFSEVVYQFLNPNYYSMVPLLPNHNNGDGGRGDELGMMKPPPPALCYPPF HGGGFEIRDEDDDHEESDVGCNEERVLFPIHDYVKPAVTINGATVAPAGTSTTTAAEFWNGVFGGGGGGG STW
LuDof11	L.us.o.m.scaffold169.115	190	MQDPTSEFPMIHQQPAPPFPEQEQLNCPRCDSSNTKFCYYNNYNLSQPRFFCKDCRRYWTKGGALRNIPV GGGGGGTRKNAKRSSNSNQKRANPDPTPDSSPSVTRRLVSEPTSPPSSSSVPSGADQDPTRLYPGRDMGL DSELSQFPHQICFRKSEMQRKHLELEEQIRKEPAAGDATGFHLWPSSPNR
LuDof12	L.us.o.m.scaffold92.148	358	MEPWEGGREGEMAESMVTSSTHNRNNIQSAGKAAKAAQPPEQALKCPRCESTNTKFCYYNNYSLTQPRYF CKSCRRYWTKGGTLRNVPVGGGCRKSTTKRSSSSGRRMTTTGADQDSQLSMPIMPLTGFLTSSAYDSNDL SLAFARLQKQQYQIGFDEDTTIATNTPTSTSTSTPPGFLEALRSSFLHTAGPNGNFSYNYGDDDQGYSGN NNNNNNNNNNNNNNNNNNNNNNNNNGIMSFQNDQMMGINKEEYLEESSNSANTNGKGMLWGLLPPNWQMM NYNYGLNQHQYGTITTTTTTDHHHETAGSNANEGSGGWWNSGNINAAGGGGGGLGGGSAANWHNAATGGG LVNSSALM
LuDof13	L.us.o.m.scaffold4.154	397	MVYSSIPAYLDPANWQQPQIHPQSGGDLNITGNGSLHQHQHFISHAAPPPPPPPPPPTTGSIRPGSMADR ARMANVPMPEPALKCPRCESTNTKFCYFNNYSLSQPRHFCKTCRRYWTRGGALRNVPVGGGCRRSNKRSS SKGGGGSGASSSKSPVSGGGGNNYTSSCNTSSSGDHLFGMGDGPPLRFMAPLQYHYGLSEFGGGDHHHHH SNANNSHLYGGVLNSGLGGDFQVGGGAAGSVMSGMDMWRLQKQQMQMGLMGAGLMDSSASSSSSSGAIMY PFESGEMAAGWKSSLGLTNCSMITTQMAAVKMEEMSQQRQQQYRNQQQESAGSLARQLLMGINSQQNNNN NNNNMNGVINHHEGYNTSWGINAATGGGWTTADLSSFSSSSTSN…
LuDof14	L.us.o.m.scaffold30.25	303	MGSYRTPILKLHNTDDPISTHHHKTKSMENPISSSSAAAGGQDNNNQPPQLRCPRCDSSNTKFCYYNNYS LSQPRHFCKSCKRYWTRGGTLRNVPVGGGCRKNHKRPNNSTSAANKRLPLPLPSSSSSATSTLVLESPNH LNNQINNPLLYGLQHYPAPEASSHHPHHLVSSFSSNGLGYSGISPSMATLLASTLNNKFSSSSTSSNGVV KPDHYSAGFEGLQMGIHGGVKAHYQEQGQDWNINNFGNNQNNLGWGQVLMNDHHHHHNQVVEGVGSGQEP GYWTGLWSDPGSNNIGPSVTSLI
LuDof15	L.us.o.m.scaffold30.24	263	MEGNSQQDRSKSAAAMPAPPGQKCPRCDSANTKFCYYNNYSLTQPRYFCKTCRRYWTQGGTLRNVPVGGG CRKGKRAKLAASASAGASTSTASPPSKLSTGGGGSGMGNFMASSSAGVGSGFGSFYPVHGAGGSGLLTSF VGIQSLNRNPQEDFVGTSSSLSSLGLLQGLASPFGAAPFYGQENLMGQLGNFGNFRAPQVNSWQQEGGYI SAMGATSVASNSVGVPPPDTALWSTTTVANVDLKDEDKNGGGGGGQFQGYGAS
LuDof16	L.us.o.m.scaffold77.140	414	MGTDGGMRSSSPFCRDPAIKLFGRKIAVPDSLIQAIPPSESNGCSNNDEKANKEGNSPMEEQEQQSSSEV MKKPDKVIPCPRCNSMETKFCYFNNYNVNQPRHFCKNCQRYWTAGGTMRNVPIGAGRRKNKHLASHYRQI LVEKNPENSPPPEQPVVSCPSVVLKFGHEEVSLQQPPLCQSMQNLLNIGSEKSSLVDRSGGEEASTSENV TSRIDRDPEGDIDRSSSEDRNTTQLNPPLQCYPVTPLIVPWNWNGVAQYPNQVQLCPTSAPMLAIPPGYS PPLQFLPAASYLMWATTTPQSCQSPTSSTSSLGKHSRDSNDEDQKAEEEKTVLVVPKTLRIDESSLWSSA AAALSPKQEQQPSSVLVSKGSIFRTFDAKLDNAKVAHVVPDSSA…
LuDof17	L.us.o.m.scaffold17.377	272	MMAADDQFILPPSIIDTTTTTAQCQWKPHLQIAPNCPRCASSNTKFCYYNNYSLSQPRYFCKSCRRYWTK GGSLRNVPVGGGCRRTRRSKSSRSSRGPPPPPTDAQNITSSGGGGDSSTSSSDIDMAVVFAKFLNPAADG VTNSNSASSTPESGQISEDHDGIVFPLGGNLADPYEFTDLFREEGFLEGDDQINQEESMIDALGLQTLLS DEMAQLEAALWTTSTAMDPGLPAASAAWEALEQSGFDASGDMNNWGCYDLQLQGNFDNFPGH
LuDof18	L.us.o.m.scaffold35.18	305	MPSETTGEKQTAEIHPSPSAASIVNNSGDAPPLPCPRCESTDTKFCYYNNYNLSQPRHYCKSCRRYWTQG GSLRKVPVGGGTRKSSSAKRHRSSSAASIIPNNTVNSSGLTNTTATSPSNSSPCMSSDYSMLPIQPSGPT SPVIIPDPVLPSFKSVEKYDELNLKENQQPAVTGSGNEAGSGSGSFISLLNTQGGSGSGSIVGFQGGYDG SDYGYCEMGLVLGGGGRGMWPYYPTTTDYLSGCGGEGDGDGGSSVTWQQMGDVEGRGGGGGGGGGGGNEG PYVEDSDGFGWPNVVIPAPAKGLMK
LuDof19	L.us.o.m.scaffold2.599	332	MAFPSSLSVYHLDPSNWQQNLNPNGIIGGGGSITTNQLAQPPMPMFHIGSGGGGGGGNDIGTAVAGKANS MAERARVAKIPHPGEAALKCPRCESTNTKFCYFNNYNLSQPRHFCKTCRRYWTRGGALRNVPVGGGCRRN KRTKGGMRSKSAGGGTTTTTNRVTTSLFGSSQNNLGRNSNYDLVHHQLPPTMLLPPLISNLGGEDLNFHP PPPCRDDGESSWGGGVGPTGTSGGIVEQWRMQQEQQQFPNFFASLEQQQNPSSVKMEGNNNNNLLSRNFL GNFEDHHQDYGGQYCWPPASGGSNIMNAWSNSGADHVLTGGFTSSASTSHLL
LuDof20	L.us.o.m.scaffold15.73	446	MKNGKAFTQSTAVAVVLKLKGRDCHITPLYGIVVKPSNGTTNPQKSAGGKINSAKEGVNCPRCNSTNTKF CYYNNYSLTQPRYFCKTCRRYWTEGGTLRNIPVGGGSRKNKRPSSSNSTSFSSSSSLSSNTAKQLLPGLV SSSSNNYSAAPSLPSSTKIAAPQNPKMMMMNQEEGQDLNGQLAFPRSFTELMHHHHQVQPSITVDDHDHQ DRNNQVSALELLNRSSGGLNINSGSFMHSHDHGHGQDAGFDNYTSGLSFLQHQDFKPSSSSCSSLSFSLD GVGDGINGNGGLGRPPLLFPFEDLKQVPTTAGNGKANDDHDDHGRSAADSSGYWTGMLGGGSCRRYFSIS SSSSSLYSSRERESGDLHGWKWRLRLGQTVLDFTVAVYLELKSN…
LuDof21	L.us.o.m.scaffold102.82	413	MGTDGGMRSSSPFCRDPAIKLFGRKIALPESLIQPIPPSESNGCSNNDEKANKEGNSSMEQEQQSSSEVM KKPDKVIPCPRCNSMETKFCYFNNYNVNQPRHFCKNCQRYWTAGGTMRNVPIGAGRRKNKHLASHYRQIL LEKNPKDSPPPAQPVVSSPSVVLKFGHEEVSLQQPPLCQSMQNLLNIGSEKSSLVERNGGEEASTSENVT SRIDRDPEGDIDRSSSEDWNTTQLNPPLQCYPVTPLIVPWNWNGVAQYPNQVQLCPTSAPMLAIPPGYSP PLQFLPAASYLMWTTTTPQSCQSPTSSTSSLGKHSRDSNDEDQKADEEKTVVVVPKTLRIDESSLWSTAA AALSPKQEQQPSSVLVSKGSIFRTFDAKSDNAKVAHIVPHSSAH…
LuDof22	L.us.o.m.scaffold60.89	280	MAADVASASDQFIPPPNIIDTTTTTTTQCQWKPHLQIAPNCPRCASSNTKFCYYNNYSLSQPRYFCKSCR RYWTKGGSLRNVPVGGGCRRTRRSKSSRSSRGPLPPPPATDALYTTTSGGGADSTTSSSSDIDMAVVFAK FLNPAADGFANSNSASSTPESGQTREDHDGIVFPSGGNFADPYEFTDLFREEGFLEADDQINQEESMIDA LGLQTLLSDKMAQLEAALWSTSTAMDPGLTAASAAWEVQGHSGFDASGDMNNWGCYDLQLQGSFDNFPGH
LuDof23	L.us.o.m.scaffold11.206	316	MPLETTGEKQTTANRPSSAASIVSNSGDAPPLPCPRCESTDTKFCYYNNYNLSQPRHYCKSCRRYWTQGG SLRKVPVGGGTRKSSSAKRHRSSSAASIIPNNTVNSSGLTNTTATSPSNSSPCMSWDYSIPPIQPSGHTS PVVIPDPVFPSFKSVEKSDELNLKESQQPAVTESGNEEGSGSGSGSGSGSGSGSGSGSGSGSFISLLTTR GGSGSGSLVEYQGGYDRSGYGYCEMGLGLGGGGREMWPYYPTTTDYLSGCGGEGGDGGGGSSVTWQQMGD VEGRGGGGNEGSYVEDTDGFGWPNFVIPAPAKGLMK
LuDof24	L.us.o.m.scaffold23.177	273	MQDIHSIGGGARFFAGDRRLRPHNQPVNCPRCDSVNTKFCYYNNYNLSQPRHFCKSCRRYWTNGGVLRNV PVGGGCRKPKRSKPKQNPDSTSAVVSTADFTTQPPEDQLNSPDSHSSSESSSLSATATEVISVGNYSISE QNNKLIGNSSLNPSFETASFPVQGGECGMFQFQLQEMGSITSLTTSRAKETPSFDTPLSQGQSKEEEEWR MQGMIDPTIQDEYLTVLQSGRSSGAAGFGPLDWNEAGGGGGYFDLPPSGVDHVYWSQSQWNYD
LuDof25	L.us.o.m.scaffold218.10	345	MVFSSIPVYLDPPNWHHHHHQQHQLSPLPAQQMVPHRGGGGGVGAASIRPGSMADQARQAKIPQPEPGLK CPRCESTNTKFCYFNNYNLTQPRHFCKTCRRYWTKGGALRNVPVGGGCRRNKKSSAAKGNKNSGGGGGGG SSGSGTSTSSAAAGMILPSEIMGHLPHHHQLPPFLAHQFGAGGNNLGLNYGGGGGGSGGGAEMGLFQMGG SSSNSGMVQQFPFFETAAGNLYGSFQNEGMMSGGGGGGTSNSSSRVNAQLAQVKPELQGVNLVTRQPFAD SDSGNQYWGGRGAGNAGASWTDLTESIKREAVNSWTKGVLICLLFLGDLSSQSSPSRDKEDKCKL
LuDof26	L.us.o.m.scaffold72.164	335	MFAYLEHITEFEDVESGLLDPSNGGDMLLAACSRQPAAMMERRLRPPQDQALKCPRCESTHTKFCYYNNY SLTQPRYFCKTCRRYWTKGGTLRNIPVGGGCRKSSSKKSNSNKNKSILTSASSSLTSSPTSSPSPAHHQH HLLHGHHFNSLLGNMVLENRAPPLDFMEGKLEGLGGGLSGNYNYDFVMGNGGSSFNDHGGVSVGRLGGGG GGQNGHFNGLSSNLSIMESCQRLMLPYDANEDRTIGDVKPAAAKRLSLDSWQDHHHHHGGGGINVVGKES GFGYFNNSMNSTLLDQSWINNEVSTTNHHHHHHAMMNGGYNGSGSATSSSILHNN
LuDof27	L.us.o.m.scaffold51.62	273	MDPPPQWQQQQGIAVGGEEEALSYSAATPPPPPHATAAAQSRKGEAVIKCPRCQSGDTKFCYYNNYSLTQ PRYFCKTCRRYWTRGGALRDVPIGGGSRKSAPAKRSSSSADRSPPPHAASKKKLVTTTADKAGQELNLAY HPPPRAAYKFSEVVHQFLNPNYYSMVPLLPYHNNCGGGRGDELGMMKPLPPPPPPPPAFCCPAFHGGGFE IRDEDDDHEESDVGCNEERVLFPINDDVKPAVTINGATVAPVGTSTTTTAAEFWNVMFGGGGG
LuDof28	L.us.o.m.scaffold205.33	231	MFHSVCSSGEVRPETLASLQGSRPHLETAPNCPRCASSNTKFCYYNNYSLSQPRYFCKGCRRYWTRGGSL RNVPVGGGCRRRKSRRSSRTAAAAPPLPPVEAAATDLRRADIDMADVFAKFLNPESVSNSSSSMASTPES GGTLFLATAGEEAEYELMADLFREEGFPEEQSLEMINVTLLSEEMAELEAALWSTTTVDTDHQVTMPSPL GFDSGDFGVSIGNSDCFDLPL
LuDof29	L.us.o.m.scaffold9.396	324	MDTAQWPQEIVVKPVEEILTTPQNQKPGGGGGKVNSSSRNNNVTDQKEQQKAILNCPRCNSTNTKFCYYN NYSLTQPRYYCKTCKRYWTEGGSLRNIPVGGGSRKNKRPHPPPNPSDPSSSSNNYSNPSKKLPGLVSSPA STLPHPPPLNPKMIQDQEGQLHHQDLNLAFPRSFTELISHHHHHESNNNNHVSAMELLTGISSSSSGPSF MHMPPSGHVYNNNASFTGVMHDDHQEFVKPSGLSFSLDDIGLGISTSNNGNSNGNSSNRPFFSFEDLKQV PPSNNNHHHHNHDSNGKEDHQQQHVADSNGYWTGMLGGGGGGSW
LuDof30	L.us.o.m.scaffold84.237	257	MMGLRTKQVSKDLVLDWSQSTLVNPPPDQTARKQHQKNPDQNQSRSEPLNCPRCDSTNTKFCYFNNYNKS QPRHFCKACKRHWTKGGTLRNVPVGGGRKNKRFSNPNGGNNIGKIINKVSPKMVIQAHQRPKQSIQENRA CPNDVVLQRLMTTSPLPPPEIGAGVNFTCGEMGSSIFAQGLSFTYSAAGFEFPGSSSATATWQVPSTISD EKSMVIDDVVATTANDASYWNWDDMDSFVSGADLNIPWDVDDSEVKP
LuDof31	L.us.o.m.scaffold76.42	313	MDTAQWPQGIVVKPSNGTTNPQKSAGGKINGVKEGVNCPRCNSTNTKFCYYNNYSLTQPRYFCKTCRRYW TEGGTLRNIPVGGGSRKNKRPSSSSASSFSSVSPNTSKKLLPGLVSSSSNYSAAPSLPSSTSSTKIAAPQ NPKMMMMNQEEGHDLNGQMVFPRSFTELMHNHHHQVQPTIAVDDHHDRNNQVSALELLNRSSGGLNSNSG SFMHSHDHGHGQGQDAGFDNYTSGLSFLQHQDFKPSSSSSSLSFSLDGVGLGRPTLLFPFKDLKQVPTIA SNGKANDDHDDHGRAAAADSSGYWTGMLGGGSW
LuDof32	L.us.o.m.scaffold166.143	347	MSGIHLHHHQQQQQNEKEVKVNKAAASSSSSTAAAAADEGVVIIKCPRCDSPNTKFCYYNNYSLSQPRHF CKTCRRYWTKGGALRNVPVGGGCRKSKKLKSSSSYSSSSSASAAAGATSSSSSDISGFKFFSPPPTNNTM DFNVKGLSLMSPPGPSTYNSHHHNNHPFGMDLSVSSLEPPYGMGGSMNVNTSLASSIESLSCMNQDLHWK LQQQRLGLMLKEDGTAGGVVEAEKAPLQPILFRELNINNTSRQQQQHHQQGRAGAGGGDHHETEWFFGNS SYVQQVTSAAAADHHQAAAAPSNNNKSVNTNANDEIQQQHHQIETNWNVKGQQQQVHAWGDLHPYNH
LuDof33	L.us.o.m.scaffold71.34	292	MMGSTSSAVRKANSMAEKARQAKIPQPEAALKCPRCESTNTKFCYFNNYNLSQPRHFCKTCRRYWTRGGA LRTVPVGGGCRRNNKRTNKSKRTSSSSKSPQGVGGDSCYDTSTTSAYVPTSTSTTSIHHHQLNLGQLPPL LPPLQHMHLGGYGNDMGLNFTGLLPSPANAPGSGVGSMLRMHQQNHHQLPFFASLDQQQSSGVLYEPSSA RSEKLESAAAGNSLLMSRNFLGKFMSSSSSGGDHSNDNNDDQEMYSWQPPSSNNYDGWISNTAVDATLPP GFTSPSSTSHLL
LuDof34	L.us.o.m.scaffold24.244	328	METKFCYYNNYNVNQPRHFCKNCQRYWTAGGTMRNVPVGAGRRKNKATSSTAVSQQQQQYNQIIVSEALR SAHHQSHVMNGGGTTVLSFRSDSPLCESVASILNISESAQAGFQPRRGTTGNVDDCSGGFSGSNSSDKVV NNCQGFSWPFAVPPPGFCPPGYPISFYPAPVPPPYWGCAAVPALPWNGAQCVAPLSPKAASSTSSSPATS PLGKHSRDGGEFARSDDGGLSEEPPLRKMSNGSSSSDRRVVVPKTLRIDDPNDAAKSSIWATLGISNSAN PSSNKGGDHMFQGFQSKGGNRVPRSGASLMLQANPAAMSRSLNFRENN
LuDof35	L.us.o.m.scaffold147.27	470	MHEIQLQTPTKDPAIKLFGKNLPFHSDAADPLVISAGDPSSSNRNRVEVDKKTNKDCFPDGEDTAEQDHG AMDDAEASAGTDNPKTSSVSEDDSSKSKSSKAADKEQGETADISQEKPVLKKPDKILPCPRCNSMDTKFC YYNNYNVNQPRHFCKACQRYWTAGGTMRNVPVGAGRRKNKNSSTHYRHITISEALEAARLEAPNDSTNHL QTRNGRVLSFGVDTTPVCDSMASLLNLADPKKVLNGFHSSADKPKVGDQNGDACSNGSMEEGGKPCSQEQ PFVQNNINGFSPHPIPCLPGVPWHYPWNPMMPQLAFCPPGFAMSFYPPPPHHPHAAYWNNIPVQTPQYSS SSSNDKAPHSSCPISPTLGKHSREGEAAKPEDLEKDELSRHKNG…
LuDof36	L.us.o.m.scaffold161.127	288	MDIGAARDSGGMFWTEPPPPLTNIGGAVERTTPSCPRCGSSNTKFCYYNNYSLTQPRYFCKGCRRYWTKG GSLRNVPVGGGCRKSRRPNNHHNNNNNKSSSSSSFKISYNSRRLSHDKTTTTTTTYTAAPPDQHHQNGSH IDLATVYAKFLNNSTNGANDTLLPSTNNPMEGASISLSAATSSSATSLFSSSMMAVNLPLLHLPPGGGVD DQLMMYYCGGGGLNNNYELPLLPGEEDIFQLDPPRHQVVGTQNDDQEQHPIPDDGESNDHLMMIGNYWSS FELSNVTG
LuDof37	L.us.o.m.scaffold161.126	295	MEIGAAADGGGMFWREPPPPLTTSSNNNIGGAVERTTPSCPRCGSSNTKFCYYNNYSLSQPRYFCKGCRR YWTKGGSLRNVPIGGGCRKSRRPNNKSSSSSFKISSSRRLSHDKTTTATYTAAPPDQHHQHGSHIDLATV YAKFLNSTNGANDDTLLPSTNNPMEGASSSSAATSSSAAAAAPSATSLFSSSMMAVDLPLLHLPPGSGGG DDQLMMYYCGGGGLNNNYELPLLPGEEDIFQLHPPRHQVVGTQNYHDQQQQRDPIPDDDDDDSNDHDLMM FGNYWSSFELSNVTR
LuDof38	L.us.o.m.scaffold52.310	378	MVFSSIPAYLDPANWQQQQQQQQHFISDAAPPPPPPPPPPPPPPPTAGSIRPGSMADRARMANVPMPEPA LKCPRCESTNTKFCYFNNYSLSQPRHFCKTCRRYWTRGGALRNVPVGGGCRRSNKRSSSKGGGGGGSGAS SSKSPVSGGGGNNYTSSCNTASSGDHLFGMGGGPPLRFMAPLQYHYGLSEFGGGDHHHHNNNNHLYGGVS NSGLGGDFQVGGGAAGSVMSGMDTWRLQKQQMQMGLMGAGLMDSSASSSSSSGAIMYPFESGEMAAGWKS SLGLTNCSMITTQMAAVKMEEISQQRQQQYRNQQQESAGSLARQLLMGINNQHNNNMNGVINHHEGYNTS WGINAATGGGYLQTRELLDINEFIGLVC
LuDof39	L.us.o.m.scaffold97.92	354	MDAAQWPKDINLARPMEEMVASASNINTNNYMTNNNNNNNNNNNNNNSNLSGNIPKVGGETGGDVQNKKA AVRPQEQVNCPRCNSTNTKFCYYNNYSLTQPRYFCKSCRRYWTAGGSLRNVPVGGGSRKNKRSSSLPSSS SITNTTTSSSSGINKLTTIPDLNPPSFSSQNPKAFQGQDLNLGFPPIHQDTTHQGLEVLRSNGMAGNNPT RGLNSFITNPTMASGTDNNRHPNPVLYSSNISSSSSAAGFHMQEEFKPPTLNFSIDHHQQQQQHHHGIDQ HDESGGEMDNVGRILFPFGDHHHHLLKQQQQHQIPGDKGQQEHGHHVDHNNNSGGGGGGGGGYWSGMLGG SGAW
LuDof40	L.us.o.m.scaffold107.14	282	MENPISSSSAASLAAAGQDNNNNNNQPPQLRCPRCDSANTKFCYYNNYSLSQPRHFCKSCKRYWTRGGTL RNVPVGGGCRKNHKRPNSSTPAANKRFPLPLPSSSSSATSTLVLESPNHHNNQINNPLLYGLQHSPAPAA SSHHPHHLVSSLSSNGLEYSGISPSMATLLASTLNNKFSSSSTSSNGVVKPDHYSGGFEGLQMGIHGVVK AHHQQEQGQDWNINNFGSNQNNLGWGQVLMNDHHHHHNQVVEGVGSGQEPGYWTGLWSDPGSNNIGPSVT SLI
LuDof41	L.us.o.m.scaffold107.13	267	MEGNSQQQDRSRSAAAMPVPPAQKCPRCDSANTKFCYYNNYSLTQPRYFCKTCRRYWTQGGTLRNVPVGG GCRKGKRAKLAASSSAVASTSTASPAATSTGGGGGGSSMGDLMAGSSAGVGSGFGSFYPVHGAGGSGLLT SFAGVQSLTRNPQADFVGTSSSALSNLGLLQGLGSPFGAAPFYGQENLMGQLGNFGNFRARQVNSWQQEG GYINATGAASVASNSVGVPPPETALWSTTTVANVDLKDENKNGGGGGGGQFQGYGAS
LuDof42	L.us.o.m.scaffold107.114	172	MPSTQPEAAGIKLFGKTIAIIKPPKQDPKPEEDDEEPSLDKKPEKIIPCPRCKSMETKFCYFNNYNVNQP RHFCKGCQRYWTAGGALRNVPVGAGRRKNKPPGRDSPPIGGGGGGGGGGGFLDHGFDGRNQFPLEDPAVG EWHVAAAGMHGSGLMDVFPIKRRRLDSGGQPC
LuDof43	L.us.o.m.scaffold156.91	349	MAFPSSVSFYLDPSTWQQQQQQQQQQQQQQQQQQQQQQSLSTENGAGNNDRAIPPHPGGGDGGNNIMGST SSAVRKANSMAEKARQAKIPQPEAALKCPRCESTNTKFCYFNNYNLSQPRHFCKTCRRYWTRGGALRTVP VGGGCRRNNKRIKSKRTSSSSSSKSPQGVGGANCYGTSTSTYVPTSTNTTTHHHLNLGQLPPLMPPLQHM HLGDYGNDMGLNFTGLLPSPATAPGSGVGSMLRMHQQNHHHHQFPFFASLEQQQSSGVLYEPSEKMESGA AGNSLLMSRNFLGKFMSSSSSGGDNSSNNNNDDQEMYSWQPPSSNNYNGWISNAAAINYPKRESMNGRS
LuDof44	L.us.o.m.scaffold253.1	252	MGLRTKQVSKDLVLDWSQSTLANPPPPNQTARKQHQKNPDQSQSQSEPLNCPRCDSTNTKFCYFNNYNKS QPRHFCKACKRHWTKGGTLRNVPVGGGRKNKRFSKPTGGNNIGKIINKVSPKMVIQAQRPKQSIQENRAC PNDVVLQGLMTSSPLPPPEIGVNFSSGEMGSSIFAQGLSFTYSAAGFEFPGSSSATWQVPSTISEEKSVV INDVVATTANDASYWNWDDMDSFVSGADLNIPWDIDDPEVKP
LuDof45	L.us.o.m.scaffold281.14	349	MSGIHLQQQQQQNEKEVKGNKAASSSSSTAAAAGDEGVVIIKCPRCDSPNTKFCYYNNYSLSQPRHFCKT CRRYWTKGGALRNVPVGGGCRKSKKLKSSTSYSSSASATSAAAAAYASSSSSDLSGFKFFSPPPTSTMDF NLKGLSLMSPPGPSTYNHHNHHPFGMDLSVSSLEPPYGMGGGSMNVNTSLASSIESLSCMNQDLHWKLQQ QRLGLLKEDGTGGGVVVEAEKAPLQPILFRELNTTSRLQQHYPQQARAGGGGGDHESSSAAATEWFFGNS SYVQQVTSAAGDHHQAAASTPPSNNNNTTVTNANQIQQQQHDHHDQTETNWNVSGQQVHAWGDLHPYNH
LuDof46	L.us.o.m.scaffold378.21	345	MGLTSLQVCMDSPADWLLQGTTMVDDIESGLLDPSNGGDMLMVACSRQPAAMMERRLRPPQDQALKCPRC ESTHTKFCYYNNYSLTQPRYFCKTCRRYWTKGGTLRNIPVGGGCRKSSSKKSNSNKNKSILTSASSSLTS SPTSSPSPAHHHHLLHGHQFNSLLGNMVLENRAPPVDFMEGKLEGLGGGLSGNYNYDFVMGNGGSSFNDH GGVSVGGLGGGGGQSGHFHGLSSNLSIMESCQRLMLPYEASEDRTIGDVKPAAAKLLSLDSWQDHHHHHH GGGGINVVGKESGFGYFNNSMNGTLLDQSWINNEVSTSNQHHHAMMNGGYNGSGSATSSSMLHNN
LuDof47	L.us.o.m.scaffold395.19	289	MQDIHSIGGGGSGAGGRGGGSLFGGDRRLRPPQQQQQQHHHLGQSPPLSLKCPRCDSSNTKFCYYNNYNL SQPRHFCKGCRRYWTKGGVLRNVPVGGGCRKNKRSKKPTNQSSASSNIFTSAPREQPKSDLNDQSSSESS SLSASAAVEAVHSSTSVSDLNKGTKNHDVLNRIGESKLFGGFETAAECGIFQEIGSFTSLIGSSAETLPY EFAGSTPDEQGMGLIDQTAIGNSRSRSGGGFGPLDWEETGGGSDSAVLFDLPIAVDQAYWSQSQWSTNGQ DPSAGLYLP
	L.us.f.m.scaffold88.44		MAFPSSLSVYHLDPSNWQQNLNPNGIIGGGGSITTNQLAQPPMPMFHIGSGGGGGGGNDIGTAVAGKANS MAERARVAKIPHPGEAALKCPRCESTNTKFCYFNNYNLSQPRHFCKTCRRYWTRGGALRNVPVGGGCRRN KRTKGGMRSKSAGGGTTTTTNRVTTSLFGSSQNNLGRNSNYDLVHHQLPPTMLLPPLISNLGGEDLNFHP PPPCRDDGESSWGGGVGPTGTSGGIVEQWRMQQEQQQFPNFFASLEQQQNPSSVKMEGNNNNNLLSRNFL GNFEDHHQDYGGQYCWPPASGGSNIMNAWSNSGADHVLTGGFTSSASTSHLL
	L.us.f.m.scaffold132.30		MGTDGGMRSSSPFCRDPAIKLFGRKIALPESLIQPIPPSESNGCSNNDEKANKEGNSSMEQEQQSSSEVM KKPDKVIPCPRCNSMETKFCYFNNYNVNQPRHFCKNCQRYWTAGGTMRNVPIGAGRRKNKHLASHYRQIL LEKNPKDSPPPAQPVVSSPSVVLKFGHEEVSLQQPPLCQSMQNLLNIGSEKSSLVERNGGEEASTSENVT SRIDRDPEGDIDRSSSEDWNTTQLNPPLQCYPVTPLIVPWNWNGVAQYPNQVQLCPTSAPMLAIPPGYSP PLQFLPAASYLMWTTTTPQSCQSPTSSTSSLGKHSRDSNDEDQKADEEKTVVVVPKTLRIDESSLWSTAA AALSPKQEQQPSSVLVSKGSIFRTFDAKSDNAKVAHIVPHSSAH…
	L.us.f.m.scaffold55.108		MPSTQPEAAGIKLFGKTIAIIKPPKQDPKPEEDDEEPSLDKKPEKIIPCPRCKSMETKFCYFNNYNVNQP RHLCKGCQRYWTAGGALRNVPVGAGRRKNKPPGRDSPPIGGGGGGGGGGGFLDHGFDGRNQFPLEDPAVG EWHVAAAGMHGSGLMDVFPIKRRRLDSGGQPC
	L.us.f.m.scaffold160.90		MVFSSIPVYLDPPNWHHHHHQSANQLVQHDQGGVGGGASASYDAPPLPQHHQQHQLPPLPTQQMVPHGGG AVGAASIRPGSMADRARQAKIPQPEPGLKCPRCESTNTKFCYFNNYNLTQPRHFCKTCRRYWTKGGALRN VPVGGGCRRNKKSSAGKGNKNSGGSGGGGGSSGSGTSTSSAAAAGAGMILPSEIMGHLPHHHQLPPFLAH QFGAGSNNLGLNYGGGGGGSGGGGEMGLFQMGGSSSNSGMVQQFPFFETAAAAAAGNLYGSFQNEGMMSG GGGGGTSNSSSRVNAQLAPVKPELQGVNLVTRQSFADSDSGNQYWGGRGAGNAGASWTDLTGLNSHN
	L.us.f.m.scaffold49.10		MVFSSIPVYLDPPNWHHHHHQQHQLSPLSAQQMVPHRGGGGGVGAASIRPGSMADQARQAKIPQPEPGLK CPRCESTNTKFCYFNNYNLTQPRHFCKTCRRYWTKGGALRNVPVGGGCRRNKKSSAAKGNKNSGGGGGGG SSGSGTSTSSAAAGMILPSEIMGHLPHHHQLPPFLAHQFGAGGNNLGLNYGGGGGGSGGGAEMGLFQMGG SSSNSGMVQQFPFFETAAGNLYGSFQNEGMMSGGGGGGTSNSSSRVNAQLAQVKPELQGVNLVTRQPFAD SDSGNQYWGGRGAGNAGASWTDLTESIKREAVNSWTKGVLICLLFLGDLSSQSSPSRDKEDKCKL
	L.us.f.m.scaffold2.277		MSDFKLFGQTILFPLHEQQQQRRGVEDGSSFSSSTSSGSNHDREEDEEACLDERCSGSEGDANMDQSGND ETNDENRGIGSSKDHKQSGDKGGKSDQSETTTSSSQQQQQDKTLKKPDKILPCPRCNSMETKFCYYNNYN VNQPRHFCKNCQRYWTAGGTMRNVPVGAGRRKNKATSSTAVSQQQQQYNQIIVSEALRSAHHQSHVMNGG GTTLLSFQSDSPLCESVASILNISESAQAGFQPRRGATGNVDDCSGGFSVTGSNSSDKVVNSCQGFSWPF AVPPPGFCPPGYPISFYPAPVPVPPPYWGCAAVPAIPWNGAQCVTPLSPKAASSTNSSPATSPLGKHSRD GGEFVRSDDGGLSEEPPLRKMSNASSSSNRRVVVPKTLRIDDPN…
	L.us.f.m.scaffold79.164		MYMYMCKLSEYNVWHNMCISKKPLQTPTKDPAIKLFGKNLPFHSDAADPLVISAGDPSSSNRNRVEVDKK TNKVHIDCFPDGEDTAEQDHGAMDDAEASAGTDNPKTSSVSEDDSSKSKSSKAADKEQGETADISQEKPV LKKPDKILPCPRCNSMDTKFCYYNNYNVNQPRHFCKACQRYWTAGGTMRNVPVGAGRRKNKNSSTHYRHI TISEALEAARLEAPNDSTNHLQTRNGRVLSFGVDTTPVCDSMASLLNLADPKKVLNGFHSSADKPKVGDQ NGDACSNGSMEEGGKPCSQEQPFVQNNINGFSPHPIPCLPGVPWHYPWNPMMPQLAFCPPGFAMSFYPPP PHHPHAAYWNNIPVQTPQYSSSSSNDKAPHSSCPISPTLGKHSR…
	L.us.f.m.scaffold13.24		MEGNSQQDRSKSAAAMPAPPEQKCPRCDSANTKFCYYNNYSLTQPRYFCKTCRRYWTQGGTLRNVPVGGG CRKGKRAKLAASASAGASTSTESPPSKLSTGGGGSGMGNFMASSSAGVGSGFGSFYPVHGAGGSGLLTSF VGIQSLNRNPQEDFVGTSSSLSSLGLLQGLASPFGAAPFYGQENLMGQLGNFGNFRAPQVNSWQQEGGYI SAMGATSVASNSVGVPPPDTALWSTTTVANVDLKDEDKNGGGGGGQFQGYGAS
	L.us.f.m.scaffold119.98		MQEIHLQTPTKDPAIKLFGKNLPFHSDPAADPLAISAGDPSSSDGNRGEDDKKTNKDCVPDGEDTADQGD GAMDDVEASAATDNTKTTSVSEEDSSKSKSSKAGDKEQGDAAYTSGEKPVLKKPDKILPCPRCNSMDTKF CYYNNYNVNQPRHFCKACQRYWTAGGTMRNVPVGAGRRKNKNSSTHYRHITISEALEAARLEAPNDSTNH LQTTNGRVLSFGVDTTPVCDSMASLLNLADPKKVLNRFPSSADKPKVGDQNGDACSNASMEEGGKPCTQE QPFVQNNINGFSPHPIPCLPGIPWHYPWNPMMPQLAFCPPGFAMSFYPPPPHHPHAAYWNNIPVQSPQYS SSSSNDKATYSSGPISPTLGKHSREAEAVKPEDLEKEELSRHKN…
	L.us.f.m.scaffold325.45		MVFSSIPAYLDPANWQQQQQQQQHFISDAAPPPPPPPPPPPPPPPTAGSIRPGSMADRARMANVPMPEPA LKCPRCESTNTKFCYFNNYSLSQPRHFCKTCRRYWTRGGALRNVPVGGGCRRSNKRSSSKGGGGGGSGAS SSKSPVSGGGGNNYTSSCNTASSGDHLFGMGGGPPLRFMAPLQYHYGLSEFGGGDHHHHNNNNHLYGGVS NSGLGGDFQVGGGAAGSVMSGMDTWRLQKQQMQMGLMGAGLMDSSASSSSSSGAIMYPFESGEMAAGWKS SLGLTNCSMITTQMAAVKMEEISQQRQQQYRNQQQESAGSLARQLLMGINNQHNNNMNGVINHHEGYNTS WGINAATGGGYLQTRELLDINEFIGLVC
	L.us.f.m.scaffold1.210		MQDIHSIGGGARFFAGDRRLRPHNQPVNCPRCDSVNTKFCYYNNYNLSQPRHFCKSCRRYWTNGGVLRNV PVGGGCRKPKRSKPKQNPDSTSAVVSTADFTTQPPEDQLNSPDSHSSSESSSLSATATEVISVGNYSISE QNNKLIVDSSLNPSFETASFPVQGGECGMFQFQLQEMGSITSLTTSRAKETPSFDTPLSQGQSKDEEEWR MQGMIDPTIPDEYLTVLQSGRSSGAAGFGPLDWNEAGGGGGYFDLPPSGVDHVYWSQSQWNYD
	L.us.f.m.scaffold131.31		MGTDGGMRSSSPFCRDPAIKLFGRKIAVPDSLIQAIPPSESNGCSNNDEKANKEGNSPMEEQEQQSSSEV MKKPDKVIPCPRCNSMETKFCYFNNYNVNQPRHFCKNCQRYWTAGGTMRNVPIGAGRRKNKHLASHYRQI LVEKNPENSPPPEQPVVSCPSVVLKFGHEEVSLQQPPLCQSMQNLLNIGSEKSSLVDRSGGEEASTSENV TSRIDRDPEGDIDRSSSEDRNTTQLNPPLQCYPVTPLIVPWNWNGVAQYPNQVQLCPTSAPMLAIPPGYS PPLQFLPAASYLMWATTTPQSCQSPTSSTSSLGKHSRDSNDEDQKAEEEKTVLVVPKTLRIDESSLWSSA AAALSPKQEQQPSSVLVSKGSIFRTFDAKLDNAKVAHVVPDSSA…
	L.us.f.m.scaffold2.6		ETKFCYYNNYNVNQPRHFCKNCQRYWTAGGTMRNVPVGAGRRKNKATSSTAVSQQQQQYNQIIVSEALR SAHHQSHVMNGGGTTVLSFRSDSPLCESVASILNISESAQAGFQPRRGTTGNVDDCSGGFSGSNSSDKVV NNCQGFSWPFAVPPPGFCPPGYPISFYPAPVPPPYWGCAAVPALPWNGAQCVAPLSPKAASSTSSSPATS PLGKHSRDGGEFARSDDGGLSEEPPLRKMSNGSSSSDRRVVVPKTLRIDDPNDAAKSSIWATLGISNSAN PSSNKGGDHMFQGFQSKGGNRVPRSGASLMLQANPAAMSRSLNFRENN
	L.us.f.m.scaffold19.347		MGLTSLQVCMDSPADWLLQGTTMVDDVESGLLDPSNGGDMLMVACSRQPAAMMERRLRPPQDQALKCPRC ESTHTKFCYYNNYSLTQPRYFCKTCRRYWTKGGTLRNIPVGGGCRKSSSKKSNSNKNKSILTSASSSLTS SPTSSPSPAHHHQLLHGHHFNSLLGNMVLENRAPPVDFMEGKLEGLGGGLSGNYNYDFVMGNGGSSFNDH GGVSVGGLGGRGGQSGHFHGLSSNLSIMESCQRLMLPYEASEDRTIGDVKPAAAKLLSLDSWQDHHHHHH GGGGINVVGKESGFGYFNNSMNGTLLDQSWINNEVSTSNQHHHAMMNGGYNGSGSATSSSMLHNN
	L.us.f.m.scaffold193.120		MMGLRTKQVSKDLVLDWSQSTLVNPPPDQTARKQHQKNPDQNQSRSEPLNCPRCDSTNTKFCYFNNYNKS QPRHFCKACKRHWTKGGTLRNVPVGGGRKNKRFSNPNGGNNIGKIINKVSPKMVIQAHQRPKQSIQENRA CPNDVVLQRLMTTSPLPPPEIGAGVNFTCGEMGSSIFAQGLSFTYSAAGFEFPGSSSATATWQVPSTISD EKSMVIDDVVATTANDASYWNWDDMDSFVSGADLNIPWDVDDSEVKP
	L.us.f.m.scaffold4.508		MAFPSSVSFYLDPSTWQQQQQQQQQQQQQQQQQQQQQQQSLSTENGAGNNDRAIPPHPGGGDGGNNIMGS TSSAVRKANSMAEKARQAKIPQPEAALKCPRCESTNTKFCYFNNYNLSQPRHFCKTCRRYWTRGGALRTV PVGGGCRRNNKRIKSKRTSSSSSSKSPQGVGGANCYGTSTSTYVPTSTNTTTHHHLNLGQLPPLMPPLQH MHLGDYGNDMGLNFTGLLPSPATAPGSGVGSMLRMHQQNHHHHQFPFFASLEQQQSSGVLYEPSEKMESG AAGNSLLMSRNFLGKFMSSSSSGGDNSSNNNNDDQEMYSWQPPSSNNYNGWISNAAAINYPKRESMNGRS
	L.us.f.m.scaffold142.101		MSGIHLQQQQQQNEKEVKGNKAASSSSSTAAAAGDEDSPNTKFCYYNNYSLSQPRHFCKTCRRYWTKGGA LRNVPVGGGCRKSKKLKSSTSYSSSASDTSAAAAAYASSSSSDLSGFKFFSPPPTSTMDFNLKGLSLMSP PGPSTYNHHNHHPFGMDLSVSSLEPPYGMGGGSMNVNTSLASSIESLSCMNQDLHWKLQQQRLGLLKEDG TGGGVVVEAEKAPLQPILFRELNTTSRLQQHYPQQARAGGGGGGDHESSSAAATEWFFGNSSYVQQVTSA AGDHHQAAASTPPSNNNNTTVTNANQNQQQQHDHHDQTETNWNVSGQQVHAWGDMHPYNH
	L.us.f.m.scaffold32.113		MPLETTGEKQTTANRPSSAASIVSNSGDAPPLPCPRCESTDTKFCYYNNYNLSQPRHYCKSCRRYWTQGG SLRKVPVGGGTRKSSSAKRHRSSSAASIIPNNTVNSSGLTNTTATSPSNSSPCMSWDYSIPPIQPSGHTS PVVIPDPVFPSFKSVEKSDELNLKESQQPAVTESGNEEGSGSGSGSGSGSGSGSGSGSFISLLTTRGGSG SGSLVEYQGGYDRSGYGYCEMGLGLGGGGREMWPYYPTTTDYLSGCGGEGGDGGGGSSVTWQQMGDVEGR GGGGNEGSYVEDTDGFGWPNFVIPAPAKGLMK
	L.us.f.m.scaffold124.54		MFHSVCSSGEVRPETLASLQGSRPHLETAPNCPRCASSNTKFCYYNNYSLSQPRYFCKGCRRYWTRGGSL RNVPVGGGCRRRKSRRSSRTAAAAPPLPPVEAAATDLRRADIDMADVFAKFLNPESVSNSSSSMASTPES GGTLFLATAGEEAEYELMADLFREEGFPEEQSLEMINVTLLSEEMAELEAALWSTTTVDTDHQVTMPSPL GFDSGDFGVSIGNSDCFDLPL
	L.us.f.m.scaffold67.5		MQDIHSIGGGGSGAGGRGGGSLFGGDRRLRPPQQQQQQHHHLGQSPPLSLKCPRCDSSNTKFCYYNNYNL SQPRHFCKGCRRYWTKGGVLRNVPVGGGCRKNKRSKKPTNQSSASSNIFTSAPREQPKSDLNDQSSSESS SLSASAAVEAVHSSTSVSDLNKGTKNHDVLNRIGESKLFGGFETAAECGIFQEIGSFTSLIGSSAETLPY EFAGSTPDEQGMGLIDQTAIGNSRSRSGGGFGPLDWEETGGGSDSAVLFDLPIAVDQAYWSQSQWSTNGQ DPSAGLYLP
	L.us.f.m.scaffold402.24		MDAAQWPKCFQDINLARPMEETVTSASNVNTNNYMINNNSNNNNNSNMSGNIPKAGGETGGDVHNKKAAV RPQEQVNCPRCNSTNTKFCYYNNYSLTQPRYFCKSCRRYWTAGGSLRNVPVGGGSRKNKRSSSLPSPSSS ITNTSTTSSSSGTNKLTTIPDLNPPSFSSQNPKAFQGQDLNLGFPPIHQDTSTAPQGVFLFLLIFVFSNT GLEVLRNNGMAANNPTRGFNSFISNPAMASSADNNRHPNPVLYSSNISSSSSAAGFHMQEEFKPSTLNFS IDHHHQQQQHHHHHGIDEQESGGEMDNVGRILFPFGDHHHHHHLKQQQQHQIHGGKGQQEHGHHVDHNNT SGGGGGGYWSGMLGGSGAW
	L.us.f.m.scaffold36.15		MQDIHSIGGGARFVAGDRRLRPHNQPVNCPRCDSVNTKFCYYNNYNLSQPRHFCKSCRRYWTSGGVLRNV PVGGGCRKPKRSKPKQNPASSSAADSTTQPPEDKLNFADSHSSSESSSLTAPTTEVISVGNYSISDQNNK LIGNSSLNPSFETASFPVQGGECGMFQFQLREMGSITSLRSWTTKETPSFDTPLSQGQSKDEEEWRMQGM IDPTDQDEYLSVLQSGRSGGFGPLDWNEAGGGGGYFDLPLSAVDHAYWSQSQWNYD
	L.us.f.m.scaffold55.213		MEGNSQQQDRSRSAAAMPVPPAQKCPRCDSANTKFCYYNNYSLTQPRYFCKTCRRYWTQGGTLRNVPVGG GCRKGKRAKLAASSSAVASTSTASPAATSTGGGGGGSSMGDLMAGSSAGVGSGFGSFYPVHGAGGSGLLT SFAGVQSLTRNPQADFVGTSSSALSNLGLLQGLGSPFGAAPFYGQENLMGQLGNFGNFRARQVNSWQQEG GYINATGAASVASNSVGVPPPETALWSTTTVANVDLKDENKNGGGGGGGQFQGYGAS
	L.us.f.m.scaffold83.169		MDTAQWPQEIVVKPIEEILTTPQNQKPGGGGGKVNSSSRNNNNDVTDQKEQQKAILNCPRCNSTNTKFCY YNNYSLTQPRYYCKTCKRYWTEGGSLRNIPVGGGSRKNKRPHPPPNPSDPSSSSNNYSNPSKKLPGLVSS PASTLPPPPLNPKMIQDQEGQLHHQDLNLAFPRSFTELISHHHHHESNKNNNNNHVSAMELLTGISSSSS GPSFMHMPPSGHVYNNNASPFPGVNVMHDDHQEFVKPSGLSFSLDDIGLGISTNSNGNSNGNSSNRPFFS FEDLKQVPPTNNHHHHDHSNGKEDQQQQQHVADSNGYWTGMLGGGGGGSW
	L.us.f.m.scaffold125.42		MSGIHLHHHQQQQQQNEKEVKVNKAAASSSSSTAAAAADEGVVIIKCPRCDSPNTKFCYYNNYSLSQPRH FCKTCRRYWTKGGALRNVPVGGGCRKSKKLKSSSSYSSSSSASAAAGATSSSSSDISGFKFFSPPPTNNT MDFNVKGLSLMSPPGPSTYNSHHHNNHPFGMDLSVSSLEPPYGMGGSMNVNTSLASSIESLSCMNQDLHW KLQQQRLGLMLKEDGTAGGVVEAEKAPLQPILFRELNINNTSRQQQQHHQQGRAGAGGGDHHETEWFFGN SSYVQQVTSAAAADHHQAAAAPSNNNKSVNTNANDEIQQQHHQIETNWNVKGQQQQVHAWGDLHPYNH
	L.us.f.m.scaffold223.19		MPSETTGEKQTAEIHPSPSAASIVNNSGDAPLLPCPRCESTDTKFCYYNNYNLSQPRHYCKSCRRYWTQG GSLRKVPVGGGTRKSSSAKRHRSSSAASIIPNNTVNSSGLTNTTATSPSNSSPCMSSDYSMLPIQPSGPT SPVIIPDPVLPSFKSVEKYDELNLKENQQPAVTGSGNEAGSGSGSFISLLNTQGGSGSGSIVGFQGGYDG SDYGYCEMGLVLGGGGRGMWPYYPTTTDYLSGCGGEGDGGGGSSVTWQQMGEVEGRGGGGGGNEGPYVED SDGFGWPNVVIPAPAKGLMK
	L.us.f.m.scaffold64.21		MMAADDQFILPPRIIDTTTTTAQCQWKPHLQIAPNCPRCASSNTKFCYYNNYSLSQPRYFCKSCRRYWTK GGSLRNVPVGGGCRRTRRSKSSRSSRGPPPPPTDAQNTTSSGGGGDSSTSSSDIDMAVVFAKFLNPAADG VTNSNSASSTPESGQISEDHDGIVFPLGGNLADPYEFTDLFREEGFLEGDDQINQEESMIDALGLQTLLS DEMAQLEAALWTTSTAMDPGLPAASAAWEALEQSGFDASGDMNNWGCYDLQLQGNFDNFPGH
	L.us.f.m.scaffold62.210		MQDPTSEFPMIHQQPAPPFPEQEQLNCPRCDSSNTKFCYYNNYNLSQPRFFCKDCRRYWTKGGALRNIPV GGGGGGTRKNAKRSSNSNQKRANPDPTPDSSPSVTRRLVSEPTSPPSSSSVPSGADQDPTRLYPGRDMGL DSELSQFPHQICFRKSEMQRKHLELEEQIRKEPAAGDATGFHLWPSSPNR
	L.us.f.m.scaffold71.46		MQDIMDISSSHLHQHHHHQEMAESMVTSSTHNRNNIQSAGKAAKAAQPPEQALKCPRCESTNTKFCYYNN YSLTQPRYFCKSCRRYWTKGGTLRNVPVGGGCRKSTTKRSSSSGRRMTTTGADQDSQLSMPIMPLTGFLT SSAYDSNDLSLAFARLQKQQYQIGFDEDTTIATNTPTSTSTSTPPGFLEALRSSFLHTAGPNGNFSYNYG DDDQGYSGNNNNNNNNNNNNNNNNNNNNNNNNNNGIMSFQNDQMMGINKEEYLEESSNSANTNGKGMLWG LLPPNWQMMNYNYGLNQHQYGTITTTTTTDHHHETAGSNANEGSGGWWNSGNINAAGGGGGGLGGGSAAN WHNAATGGGLVNTSALM
	L.us.f.m.scaffold98.2		MGLRTKQVSKDLVLDWSQSTLANPPPPNQTARKQHQKNPDQSQSQSEPLNCPRCDSTNTKFCYFNNYNKS QPRHFCKACKRHWTKGGTLRNVPVGGGRKNKRFSKPTGGNNIGKIINKVSPKMVIQAQRPKQSIQENRAC PNDVVLQGLMTSSPLPPPEIGVNFSSGEMGSSIFAQGLSFTYSAAGFEFPGSSSATWQVPSTISEEKSVV INDVVATTANDASYWNWDDMDSFVSGADLNIPWDIDDPEVKP
	L.us.f.m.scaffold317.46		MKNGKAFTQSTAVAVVLKLKGRDCHITPLYGIVVKPSNGTTNPQKSAGGKINSAKEGVNCPRCNSTNTKF CYYNNYSLTQPRYFCKTCRRYWTEGGTLRNIPVGGGSRKNKRPSSSNSTSFSSSSSLSSNTAKQLLPGLV SSSSNNYSAAPSLPSSTKIAAPQNPKMMMMNQEEGQDLNGQLAFPRSFTELMHHHHQVQPSITVDDHDHQ DRNNQVSALELLNRSSGGLNINSGSFMHSHDHGHGQDAGFDNYTSGLSFLQHQDFKPSSSSCSSLSFSLD GVGDGINGNGGLGRPPLLFPFEDLKQVPTTAGNGKANDDHDDHGRSAADSSGYWTGMLGGGSCRRYFSIS SSSSSLYSSRERESGDLHGWKWRLRLGQTVLDFTVAVYLELKSN…
	L.us.f.m.scaffold69.38		MDTAQWPQGIVVKPSNGTTNPQKSAGGKINGVKEGVNCPRCNSTNTKFCYYNNYSLTQPRYFCKTCRRYW TEGGTLRNIPVGGGSRKNKRPSSSSASSFSSVSPNTSKKLLPGLVSSSSNYSAAPSLPSSISSTKIAAPQ NPKMMMMNQEEGHDLNGQMVFPRSFTELMHNHHHQVQPTIAVDDHHDRNNQVSALELLNRSSGGLNSNSG SFMHSHDHGHGQGQDAGFDNYTSGLSFLQHQDFKPSSSSSSLSFSLDGVGLGRPPLLFPFQDLKQVPTIA SNGKANDDHDDHGRAAAADSSGYWTGMLGGGSW
	L.us.f.m.scaffold51.226		MGLTSLQVCMDSPADWLLQGTMAEDVESGLLDPSNGGDMLLAACSRQPAAMMERRLRPPQDQALKCPRCE STHTKFCYYNNYSLTQPRYFCKTCRRYWTKGGTLRNIPVGGGCRKSSSKKSNSNKNKSILTSASSSLTSS PTSSPSPAHHQHHLLHGHHFNSLLGNMVLENRAPPLDFMEGKLEGLGGGLSGNYNYDFVMGNGGSSFNDH GGVSVGRLGGGGGGQNGHFNGLSSNLSIMESCQRLMLPYDANEDRTIGDVKPAAAKRLSLDSWQDHHHHH GGGGINVVGKESGFGYFNNSMNSTLLDQSWINNEVSTTNHHHHHHAMMNGGYNGSGSATSSSILHNN
	L.us.f.m.scaffold55.211		MENPISSSSAASLAAAGQDNNNNNNQPPQLRCPRCDSANTKFCYYNNYSLSQPRHFCKSCKRYWTRGGTL RNVPVGGGCRKNHKRPNSSTPAANKRFPLPLPSSSSSATSTLVLESPNHHNNQINNPLLYGLQHSPAPAA SSHHPHHLVSSLSSNGLEYSGISPSMATLLASTLNNKFSSSSTSSNGVVKPDHYSGGFEGLQMGIHGVVK AHHQQEQGQDWNINNFGSNQNNLGWGQVLMNDHHHHHNQVVEGVGSGQEPGYWTGLWSDPGSNNIGPSVT SLI
	L.us.f.m.scaffold504.6		MDAAQWPKDINLARPMEEMVASASNINTNNYMTNNNNNNNNNNNNNNSNLSGNIPKVGGETGGDVQNKKA AVRPQEQVNCPRCNSTNTKFCYYNNYSLTQPRYFCKSCRRYWTAGGSLRNVPVGGGSRKNKRSSSLPSSS SITNTTTSSSSGINKLTTIPDLNPPSFSSQNPKAFQGQDLNLGFPPIHQDTTHQGLEVLRSNGMAGNNPT RGLNSFKTNPTMASGTDNNRHPNPVLYSSNISSSSSAAGFHMQEEFKPPTLNFSIDHHQQQQQHHHGIDQ HDESGGEMDNVGRILFPFGDHHHHLLKQQQQHQIPGDKGQQEHGHHVDHNNNSGGGGGGGGGYWSGMLGG SGAW
	L.us.f.m.scaffold7.256		MEIGAAADGGGMFWREPPPPLTTSSNNNIGGAVERTTPSCPRCGSSNTKFCYYNNYSLSQPRYFCKGCRR YWTKGGSLRNVPIGGGCRKSRRPNNKSSSSSFKISSSRRLSHDKTTTATYTAAPPDQHHQHGSHIDLATV YAKFLNSTNGANDDTLLPSTNNPMEGASSSSAATSSSAAAAAPSATSLFSSSMMAVDLPLLHLPPGSGGG DDQLMMYYCGGGGLNNNYELPLLPGEEDIFQLHPPRHQVVGTQNYHDQQQQRDPIPDDDDDDSNDHDLMM FGNYWSSFELSNVTR
	L.us.f.m.scaffold68.22		MVYSSIPAYLDPANWQQPQIHPQSGGDLNITGNGSLHQHQHFISHAAPPPPPPPPPPTTGSIRPGSMADR ARMANVPMPEPALKCPRCESTNTKFCYFNNYSLSQPRHFCKTCRRYWTRGGALRNVPVGGGCRRSNKRSS SKGGGGSGASSSKSPVSGGGGNNYTSSCNTSSSGDHLFGMGDGPPLRFMAPLQYHYGLSEFGGGDHHHHH SNANNSHLYGGVLNSGLGGDFQVGGGAAGSVMSGMDMWRLQKQQMQMGLMGAGLMDSSASSSSSSGAIMY PFESGEMAAGWKSSLGLTNCSMITTQMAAVKMEEMSQQRQQQYRNQQQESAGSLARQLLMGINSQQNNNN NNNNMNGVINHHEGYNTSWGINAATGGGWTTADLSSFSSSSTSN…
	L.us.f.m.scaffold268.21		MQDIHSIGGGGSGAGGRGGGSLFGGDRRLRPPQQQQQQHHHLGQSPPLSLKCPRCDSSNTKFCYYNNYNL SQPRHFCKGCRRYWTKGGVLRNVPVGGGCRKNKRSKKPTNQSSASSNIFTSAPREQPKSDLNDQSSSESS SLSASAAVEAVHSSTSVSDLNKGTKNHDVLNRIGESKLFGGFETAAECGIFQEIGSFTSLIGSSAETLPY EFAGSTPDEQGMGLIDQTAIGNSRSRSGGGFGPLDWEETGGGSDSAVLFDLPIAVDQAYWSQSQWSTNGQ DPSAGLYLP
	L.us.f.m.scaffold398.1		MDTAQWPQEIVVKPVEEILTTPQNQKPGGGGGKVNSSSRNNNVTDQKEQQKAILNCPRCNSTNTKFCYYN NYSLTQPRYYCKTCKRYWTEGGSLRNIPVGGGSRKNKRPHPPPNPSDPSSSSNNYSNPSKKLPGLVSSPA STLPHPPPLNPKMIQDQEGQLHHQDLNLAFPRSFTELISHHHHHESNNNNHVSAMELLTGISSSSSGPSF MHMPPSGHVYNNNASFTGVMHDDHQEFVKPSGLSFSLDDIGLGISTSNNGNSNGNSSNRPFFSFEDLKQV PPSNNNHHHHNHDSNGKEDHQQQHVADSNGYWTGMLGGGGGGSW
	L.us.f.m.scaffold174.55		MDPTAPPPHPPSPQWQQQGIVVGSEEALSYYAATPPPPPHATAAAQSRKAVLSAAPPEAVIKCPRCQSSN TKFCYYNNYSLTQPRYFCKTCRRYWTRGGALRDVPIGGGSRKSAASKHSSSSADRSLLPAASKKQLVTTT ADVAGQDQNLAYNPPPRAAYKFSEVVYQFLNPNYYSMVPLLPNHNNGDGGRGDELGMMKPPPPALCYPPF HGGGFEIRDEDDDHEESDVGCNEERVLFPIHDYVKPAVTINGATVAPAGTSTTTAAEFWNGVFGGGGGGG STW
	L.us.f.m.scaffold13.25		MGSYRTPILKLHNTDDPISTHHHKTKSMENPISSSSAAAGGQDNNNQPPQLRCPRCDSSNTKFCYYNNYS LSQPRHFCKSCKRYWTRGGTLRNVPVGGGCRKNHKRPNNSTSAANKRLPLPLPSSSSSATSTLVLESPNH LNNQINNPLLYGLQHYPAPEASSHHPHHLVSSFSSNGLGYSGISPSMATLLASTLNNKFSSSSTSSNGVV KPDHYSAGFEGLQMGIHGGVKAHYQEQGQDWNINNFGNNQNNLGWGQVLMNDHHHHHNQVVEGVGSGQEP GYWTGLWSDPGSNNIGPSVTSLI
	L.us.f.m.scaffold16.143		MAFPSSVSFYLDPSTWQQQQQSLSTENGSGNNDRAIPPHPGGANDGGNNNMMGSTSSAVRKANSMAEKAR QAKIPQPEAALKCPRCESTNTKFCYFNNYNLSQPRHFCKTCRRYWTRGGALRTVPVGGGCRRNNKRTNKS KRTSSSSKSPQGVGGDSCYDTSTTSAYVPTSTSTTSIHHHQLNLGQLPPLLPPLQHMHLGGYGNDMGLNF TGLLPSPANAPGSGVGSMLRMHQQNHHQLPFFASLDQQQSSGVLYEPSSARSEKLESAAAGNSLLMSRNF LGKFMSSSSSGGDHSNDNNDDQEMYSWQPPSSNNYDGWISNTAVDATLPPGFTSPSSTSHLL
	L.us.f.m.scaffold110.134		MPSTQPEAAGIKLFGKTIAVVKPPKHDPTPEEDEEEPSLDKKPEKIIPCPRCKSMETKFCYFKNYNVNQP RHFCKGCQRYWTAGGALRNVPVGAGRRKNKPPGRDSPPISGGGGGEGGGFLDHGFDGRSQFQLEGPAVGE WHVAAAGMHGGGLMDVFPIKRRRLDSGGQPC
	L.us.f.m.scaffold59.181		MQDIHSIGGGGSGAGGGGGGRSLFGGDRRLRPPQQHHHLGQSPLSLKCPRCDSSNTKFCYYNNYNLSQPR HFCKGCRRYWTKGGVLRNVPVGGGCRKNKRSKKLTNDSSASSNISTTAPRDQPKKSDPNDHSSSESSSLS ASAAVEAVHSSTSASDLNKGTKNHDVLNRIGESKLFDGFETAADCGIFQEIGSFTSLIGSSADTLPFEFA GTTPVEQGMGLIDQTAMGNSRSRSGGGFGALDWEETGDGSGSAALFDLPSAVDQAYWSQSQWTTNGQDPS AGLYLP
	L.us.f.m.scaffold318.9		MTKFIFIHQETEHLFKYPSVMPSAETTKRAAGAAHLHPHPPPPPPPPEQEQLPCPRCDSTNTKFCYYNNY NFSQPRHFCKSCRRYWTHGGTLRDIPVGGATRKSAKRCRTSASCNTTSANTTSSDQSPAVVGPVFAAGRN GAPSQYGGGGCVGDEQVEKASNFFWALGGPLGLGLESKGNGGLGTLCGNFTSLLSNHGPGFAGNGFGPGY DDIGFGLGRGIWPFQGVEHGGGAGFGAGTGGGDSNAWQFDNGGNGFGVGGGAGGGGGGDCLSWPDLAIST LGNGLK
	L.us.f.m.scaffold269.35		MAADVASASDQFIPPPNIIDTTTTTTTQCQWKPHLQIAPNCPRCASSNTKFCYYNNYSLSQPRYFCKSCR RYWTKGGSLRNVPVGGGCRRTRRSKSSRSSRGPLPPPPATDALYTTTSGGGADSTTSSSSDIDMAVVFAK FLNPAADGFANSNSASSTPESGQTREDHDGIVFPSGGNFADPYEFTDLFREEGFLEADDQINQEESMIDA LGLQTLLSDKMAQLEAALWSTSTAMDPGLTAASAAWEVQGHSGFDASGDMNNWGCYDLQLQGSFDNFPGH
	L.us.f.m.scaffold170.85		MDIGAARDSGGMFWTEPPPPLTNIGGAVERTTPSCPRCGSSNTKFCYYNNYSLTQPRYFCKGCRRYWTKG GSLRNVPVGGGCRKSRRPNNHHNNNNNKSSSSSSFKISYNSRRLSHDKTTTTTTTYTAAPPDQHHQNGSH IDLATVYAKFLNNSTNGANDTLLPSTNNPMEGASISLSAATSSSATSLFSSSMMAVNLPLLHLPPGGGVD DQLMMYYCGGGGLNNNYELPLLPGEEDIFQLDPPRHQVVGTQNDDQEQHPIPDDGESNDHLMMIGNYWSS FELSNVTG
	L.us.f.m.scaffold270.1		MDPPPQWQQQQGIAVGGEEEALSYSAATPPPPPHATAAAQSRKGEAVIKCPRCQSGDTKFCYYNNYSLTQ PRYFCKTCRRYWTRGGALRDVPIGGGSRKSAPAKRSSSSADRSPPPHAASKKKLVTTTADKAGQELNLAY HPPPRAAYKFSEVVHQFLNPNYYSMVPLLPYHNNCGGGRGDELGMMKPLPPPPPPPPAFCCPAFHGGGFE IRDEDDDHEESDVGCNEERVLFPINDDVKPAVTINGATVAPVGTSTTTTAAEFWNVMFGGGGG
	L.bie.m.scaffold1023.1		MEGNSQQQDRSRAAAAMPAPPAQKCPRCDSANTKFCYYNNYSLTQPRYFCKTCRRYWTQGGTLRNVPVGG GCRKGKRAKLAASASAGASTSTASPPSKLSTGGGGSGMGNFMASSSAGVGSGFGSFYPVHGAGGSGLLTS FVGIQSLNRNPQEDFVGTSSSLSSLGLLQGLASPFGAAPFYGQENLMGQLGNFGNFRAPQVNSWQQEGGY ISAMGATSVASNSVGVPPPDTALWSTTTVANVDLKDEDKNGGGGGGQFQGYGAS
	L.bie.m.scaffold351.4		MKNGKAFTQSTAVAVVLKLKGRDCHITPLYGIVVKPSNGTTNPQKSAGGKINSAKEGVNCPRCNSTNTKF CYYNNYSLTQPRYFCKTCRRYWTEGGTLRNIPVGGGSRKNKRPSSSNSTSFSSSSSLSSNTAKQLLPGLV SSSSNNYSAAPSLPSSTKIAAPQNPKMMMMNQEEGQDLNGQLAFPRSFTELMHHHHQVQPSITVDDHDHQ DRNNQVSALELLNRSSGGLNINSGSFMHSHDHGHGQDAGFDNYTSGLSFLQHQDFKPSSSSCSSLSFSLD GVGDGINGNGGLGRPPLLFPFEDLKQVPTTAGNGKANDDHDDHGRSAADSSGYWTGMLGGGSW
	L.bie.m.scaffold350.6		MDTAQWPQGIVVKPSNGTTNPQKSAGGKINGVKEGVNCPRCNSTNTKFCYYNNYSLTQPRYFCKTCRRYW TEGGTLRNIPVGGGSRKNKRPSSSSASSFSSVSPNTSKKLLPGLVSSSSNNYSAAPSLPSSTKIAAPQNP KMMMMNQEEGQDLNGQLAFPRSFTELMHHHHQVQPSITVDDHDHQDRNNQVSALELLNRSSGGLNINSGS FMHSHDHGHGQGQDAGFDNYTSGLSFLQHQDFKPSSSSCSSLSFSLDGVGDGINGNGGLGRPPLLFPFED LKQVPTTAGNGKANDDHDDHGRSAADSSGYWTGMLGGGSW
	L.bie.m.scaffold796.15		MGTDGGMRSSSPFCRDPAIKLFGRKIAVPDSLIQAIPPSESNGCSNNDEKANKEGNSSMEQEQQSSSEVM KKPDKVIPCPRCNSMETKFCYFNNYNVNQPRHFCKNCQRYWTAGGTMRNVPIGAGRRKNKHLASHYRQIL VEKNPENSPPPEQPVVSCPSVVLKFGHEEVSLQQPPLCQSMQNLLNIGSEKSSLVERNGGEEASTSENVT SRIDRDPEGDIDRSSSEDRNTTQLNPPLQCYPVTPLIVPWNWNGVAQYPNQVQLCPTSAPMLAIPPGYSP PLQFLPAASYLMWATTTPQSCQSPTSSTSSLGKHSRDSNDEDQKADEEKTVVVVPKTLRIDESSLWSTAA AALSPKQEQQPSSVLVSKGSIFRTFDAKSDNAKVAHIVPHSSAH…
	L.bie.m.scaffold451.19		MFHSVCSSGEVRPETLASLQGSRPHLETAPNCPRCASSNTKFCYYNNYSLSQPRYFCKGCRRYWTRGGSL RNVPVGGGCRRRKSRRSSRTAAATDLRRADIDMADVFAKFLNPESSGGTLFLATAGEEAEYELMADLFRE EGFPEEQSLEMINVTLLSEEMAELEAALWSTTTVDTDHQVTMPSPLGFDSGDFGVSIGNSDCFDLPL
	L.bie.m.scaffold1023.2		MDWFTYIDPISTHHHKTKSMENPISSSSAASLAAAGQDNNNNNQPPQLRCPRCDSSNTKFCYYNNYSLSQ PRHFCKSCKRYWTRGGTLRNVPVGGGCRKNHKRPNSSTPAANKRFPLPLPSSSSSATSTLVLESPNHHNN QINNPLLYGLQHYPAPEASSHHPHHLVSSFSSNGLGYSGISPSMATLLASTLNNKFSSSSTSSNGVVKPD HYSGGFEGLQMGIHGVVKAHHQQEQGQDWNINNFGSNQNNLGWGQVLMNDHHHHHNQVVEGVGSGQEPGY WTGLWSDPGSNNIGPSVTSLI
	L.bie.m.scaffold478.6		MHEIQLQTPTKDPAIKLFGKNLPFHSDPAADPLAISAGDPSSSDGNRGEDDKKTNKDCFPDGEDTAEQDH GAMDDAEASAGTDNPKTSSVSEDDSSKSKSSKAADKEQGETADISQEKPVLKKPDKILPCPRCNSMDTKL CYYNNYNVNQPRHFCKACQRYWTAGGTMRNVPVGAGRRKNKNSSTHYRHITISEALEAARLEAPNDSTNH LQTTNGRVLSFGVDTTPVCDSMASLLNLADPKKVLNRFPSSADKPKVGDQNGDACSNASMEEGGKPCTQE QPFVQNNINGFSPHPIPCLPGIPWHYPWNPMMPQLAFCPPGFAMSFYPPPPHHPHAAYWNNIPVQSPQYS SSSSNDKATYSSGPISPTLGKHSREAEAVKPEDLEKEELSRHKN…
	L.bie.m.scaffold689.12		MPKYSVSRVWQTIRKVSVIVSFMTFKNQNPKATKIFLSTENGAGNNDRAIPPHPGGGDGGNNIMGSTSSA VRKANSMAEKARQAKIPQPEAALKCPRCESTNTKFCYFNNYNLSQPRHFCKTCRRYWTRGGALRTVPVGG GCRRNNKRTNKSKRTSSSSSSKSPQGVGGASCYGTSTSTYVPTSTSTTTHHHLNLGQLPPLLPPLQHMHL GDYGNDMGLNFTGLLPSPANAPGSGVGSMLRMHQQNHHQLPFFASLDQQQSSGVLYDLLMSRNFLGKFMS SSSSGGDNSSNNNNDDQEMYSWQPPSSNNYNGWISNAAAVDATLPPGFTSPSSTSHLL
	L.bie.m.scaffold75.31		MVFSSIPAYLDPANWQQQQHFISDAAPPPPPPPPPPPPPPPTAGSIRPGSMADRARMANVPMPEPALKCP RCESTNTKFCYFNNYSLSQPRHFCKTCRRYWTRGGALRNVPVGGGCRRSNKRSSSKGGGGGGSGASSSKS PVSGGGGNNYTSSCNTSSSGDHLFGMGLSEFGGGDHHHHHSNANNSHLYGGVLNSGLGGDFQVGGGAAGS VMSGMDMWRLQKQQMQMGLMGAGLMDSSASSSSSSGAIMYPFESGEMAAGWKSSLGLTNCSMITTQMAAV KMEEISQQRQQQYRNQQQESAGSLARQLLMGINNQHNNNMNGVINHHEGYNTSWGINAATGGGYLQTREL LDINEFIGLVC
	L.bie.m.scaffold39.192		MMAADDQFILPPSIIDTTTTTAQCQWKPHLQIAPNCPRCASSNTKFCYYNNYSLSQPRYFCKSCRRYWTK GGSLRNVPVGGGCRRTRRSKSSRSSRGPPPPPTDAQNTTSSGGGGDSSTSSSDIDMAVVFAKFLNPAADG VTNSNSASSTPESGQISEDHDGIVFPLGGNLADPYEFTDLFREEGFLEGDDQINQEESMIDALGLQTLLS DEMAQLEAALWTTSTAMDPGLPAASAAWEALEQSGFDASGDMNYWGCYDLQLQGNFDNFPGH
	L.bie.m.scaffold416.37		MAFPSSLSVYHLDPSNWQQNLNQNGIIGGGGSIATNQLAQPPMPMFHIGSGGGGGGGNVIGTAAAGKANS MAERARVAKIPHPGEAALKCPRCESTNTKFCYFNNYNLSQPRHFCKTCRRYWTRGGALRNVPVGGGCRRN KRSKGGMRSKSAGGGTTTTTNRVTTSLFGSSQNNLGRNSNYDLVHHQLPPTMLLPPLISNLGGEDLNFHH PPPCRDDGESSWGGGVGPTGTSGGIVEQWRMQQEQQQFPNFFASLEQQQNPSSVKMEGNNNNNLLSRNFL GNFEDHHQDYGGQYCWPPASGGSNIMNAWSNSGADHVLTGGFTSSASTSHLL
	L.bie.m.scaffold2096.1		MGLTSLQVCMDSPADWLLQGTTMVDDVESGLLDPSNGGDMLMVACSRQPAAMMERRLRPPQDQALKCPRC ESTHTKFCYYNNYSLTQPRYFCKTCRRYWTKGGTFRNIPVGGGCRKSSSKKSNSNKNKSILTSASSSLTS SPTSSPSPAHHHHLLHGHHFNSLLGNMVLENRAPPVDFMEGKLEGLGGGLSGNYNYDFVMGNGGSSFNDQ GGVSVGGLGGGGGQSGHFHGLSSNLSIMESCQRLMLPYEASEDRTIGDVKPAAAKLLSLDSWQDHHHHHH GGGGINVVGKESGFGYFNNSMNGTLLDQSWINNEVSTSNQHHHAMMNGGYNGSGSATSSSMLHNN
	L.bie.m.scaffold658.5		MGLTSLQVCMDSPADWLLQGTMAEDVESGLLDPSNGGDMLLAACSRQPAAMMERRLRPPQDQALKCPRCE STHTKFCYYNNYSLTQPRYFCKTCRRYWTKGGTLRNIPVGGGCRKSSSKKSNSNKNKSILTSASSSLTSS PTSSPSPAHHQHHLLHGHDFNSLLGNMVLENRAPPLDFMEGKLEGLGGGLSGNYNYDFVMGNGGSSFNDH GGVSVGGLGGGGGQNGHFNGLSSNLSIMESCQRLMLPYDANEDRTIGDVKPAAAKRLSLDSWQDHHHHHG GGXIRPVMD
	L.bie.m.scaffold24.39		MDAAQWPKDINLARPMEEMVASASNINTNNYMTNNNNNNNNNSNLSGNIPKVGGETGGDVQNKKAAVRPQ EQVNCPRCNSTNTKFCYYNNYSLTQPRYFCKSCRRYWTAGGSLRNVPVGGGSRKNKRSSSLPSSSSITNT TTSSSSGINKLTTIPDLNPPSFSSQNPKAFQGQDLNLGFPPIHQDTTHQGLEVLRSNGMAGNNPTRGLNS FTTNPTMASGTDNNRHPNPVLYSSNISSSSSAAGFHMQEEFKPPTLNFSIDHHQQQQQHHHGIDQHDESG GEMDNVGRILFPFGDHHHHHHLKQQQQHQIHGGKGQQEHGHHVDHNNNSGGGGGGGGYWSGMLGGSGAW
	L.bie.m.scaffold119.46		MQDIHSIGGGARFFAGDRRLRPHNQPVNCPRCDSVNTKFCYYNNYNLSQPRHFCKSCRRYWTNGGVLRNV PVGGGCRKPKRSKPKQNPDSTSAVVSTADFTTQPPEDQLNSPDSHSSSESSSLSATATEVISVGNYSISE QNNKLIGDSSLNPSFETASFPVQGGECGMFQFQLQEMGSITSLTTSRAKETPSFDTPLSQGQSKDEEEWR MQGMIDPTIQDEYLTVLQSGRSSGAAGFGPLDWNEAGGGGGYFDLPPSGVDNVYWSQSQWNYD
	L.bie.m.scaffold408.23		MDQSGNDETNDENRGIGSSKDHKQSGDKGGKSDQSETTTSSSQQQQQDKTLKKPDKILPCPRCNSMETKF CYYNNYNVNQPRHFCKNCQRYWTAGGTMRNVPVGAGRRKNKATSSTAVSQQQQQYNQIIVSEALRSAHHQ SHVMNGGGTTVLSFRSDSPLCESVASILNISESAQAGFQPRRGTTGNVDDCSGGFSVTGSNSSDKVVNSC QGFSWPFAVPPPGFCPPGYPISFYPAPVPVPPPYWGCAAVPAIPWNGAQCVTPLSPKAASSTNSSPATSP LGKHSRDGGEFVRSDDGGLSEEPPLRKMSNASSSSNRRVVVPKTLRIDDPNDAAKSSIWATLGISKSAYP SSNKGGDHMFQGFQSKGGNRVPRSGASLMLQANPAAMSRSLNFR…
	L.bie.m.scaffold6.185		MEGNSQQQDRSRAAAAMPVPPAQKCPRCDSANTKFCYYNNYSLTQPRYFCKTCRRYWTQGGTLRNVPVGG GCRKGKRAKLAASSSAGASTSTASPAATSTGGGGGGSSMGDLMAGSSAGVGSGFGSFYPVHGAGGSGLLT SFAGVQSLTRNPQADFIGTSSSALSNLGLLQGLGSPFGAAPFYGQENLMGQLGNFGNFRARQVNSWQQEG GYINATGAASVASNSVGVPPPETALWSTTTVANVDLNDENKNGGGGGGGQFQGYGAS
	L.bie.m.scaffold637.22		MDAAQWPKCFQDINLARPMEETVASASNINTNNYMINSNSNNNNSNMSGNIPKAGGETGGDVHNKKAAVR PQEQVNCPRCNSTNTKFCYYNNYSLTQPRYFCKSCRRYWTAGGSLRNVPVGGGSRKNKRSSSLPSPSSSI TNTSTTSSSSGTNKLTTIPDLNPPSFSSQNPKAFQGQDLNLGFPPIHQDTSTAPQGVFLFLLIFVFSNTG LEVLRNNGMAANNPTRGFNSFISNPAMASSADNNRHPNPVLYSSNISSSSSAAGFHMQEEFKPSTLNFSI DHHHQQQQQHHHHGIDEQESGGEMDNVGRILFPFGDHHHHHHLKQQQQHQIHGGKGQQEHGHHVDHNNTS GGGGGGYWSGMLGGSGAW
	L.bie.m.scaffold585.4		MGLTSLQVCMDSPADWLLQGTMAEDVESGLLDPSNGGDMLLAACSRQPAAMMERRLRPPQDQALKCPRCE STHTKFCYYNNYSLTQPRYFCKTCRRYWTKGGTLRNIPVGGGCRKSSSKKSNSNKNKSILTSASSSLTSS PTSSPSPAHHQHHLLHGHDFNSLLGNMVLENRAPPLDFMEGKLEGLGGGLSGNYNYDFVMGNGGSSFNDH GGVSVGGLGGGGGQNGHFNGLSSNLSIMESCQRLMLPYDANEDRTIGDVKPAAAKRLSLDSWQDHHHHHG GGGINVVGKESGFGYFNNSMNSTLLDQSWINNEVSTTNHHHHHHAMMNGGYNGSGSATSSSILHNN
	L.bie.m.scaffold137.61		MDTAQWPQEIVVKPIEEILTTPQNQKPGGGGGGKVNSSSRNNNVTDQKEQQKAILNCPRCNSTNTKFCYY NNYSLTQPRYYCKTCKRYWTEGGSLRNIPVGGGSRKNKRPHPPPNPSDPSSSSNNYSNPSKKLPGLVSSP ASTLPHPPLNPKMIQDQEGQLHHQDLNLAFPRSFTELISHHHHHESNKNNNNNNHVSAMELLTGISSSSS GPSFMHMPPSGHVYNNNASPFPGVNVMHDDHQEFVKPSGLSFSLDDIGLGISTNSNGNSNGNSSNRPFFS FEDLKQVPPTNNHHHHDHSNGKEDQQQQQHVADSNGYWTGMLGGGGGGSW
	L.bie.m.scaffold4.197		MPSTQPEAAGIKLFGKTIAVVKPPKHDPTPEEDEEEPSLDKKPEKIIPCPRCKSMETKFCYFNNYNVNQP RHFCKGCQRYWTAGGALRNVPVGAGRRKNKPPGRDSPPISGGGGGEGGGFLDHGFDGRSQFQLEGPAVGE WHVAAAGMHGGGLMDVFPIKRRRLDSGGQPC
	L.bie.m.scaffold11.199		MPLETTGEKQTAANRPSSAASIVSNSGDAPPLPCPRCESTDTKFCYYNNYNLSQPRHYCKSCRRYWTQGG SLRKVPVGGGTRKSSSAKRHRSSSAASIIPNNTVNSSSLTNTTATSPSNSSPCMSWDYSIPPIQPSGHTS PVVIPDPVFPSFKSVEKSDELNLKESQQPAVTESGNEEGSGSGSGSFISLLTTRGGSGSGSLVEYQGGYD RSGYGYCEMGLGLGGGGREMWPYYPTTTDYLSGCGGEGGDGGGGSSVTWQQMGDVEGRGGGGGGGGGGGG GNEGPYVEDSDGFGWPNFVIPAPAKGLMKTLDRRTIFPECLGLGFSL
	L.bie.m.scaffold860.53		MPSTQPEAAGIKLFGKTIAIIKPPKQDPKPEEDDEEPSLDKKPEKIIPCPRCKSMETKFCYFNNYNVNQP RHFCKGCQRYWTAGGALRNVPVGAGRRKNKPPGRDSPPIGGGGGGGGGGGFLDHGFDGRNQFQLEGPAVG EWHVAAAGMHGGGLMDVFPIKRRRLDSGGQPC
	L.bie.m.scaffold471.13		MSGIHLHHQQQQQQNEKEVKVNKAAASSSSSTAAAAADEGVVIIKCPRCDSPNTKFCYYNNYSLSQPRHF CKTCRRYWTKGGALRNVPVGGGCRKSKKLKSSSSYSSSSSASAAAGATSSSSSDISGFKFFSPPPTNNTM DFNLKGLSLMSPPGPSTYNNHHHNNHPFGMDLSVSSLEPPYGMGGSMNVNTSLASSIESLSCMNQDLHWK LQQKRLGLMLKEDGTAGGVVEAEKAPLQPILFRELNINNTSRQQQQHHQQGRAGAGGGDHHETEWFFGNS SYVQQVTSAAAADHHQAAAAPSNNNKSVNTNANDEIQQQHHQIETNWNVKGPQHQVHAWGDLHPYNH
	L.bie.m.scaffold546.12		MHEIQLQTPTKDPAIKLFGKNLPFHSDAADPLVISAGDPSSSNRNRVEVDKKTNKDCFPDGEDTAEQDHG AMDDAEASAGTDNPKTSSVSEDDSSKSKSSKAADKEQGETADISQEKPVLKKPDKILPCPRCNSMDTKFC YYNNYNVNQPRHFCKACQRYWTAGGTMRNVPVGAGRRKNKNSSTHYRHITISEALEAARLEAPNDSTNHL QTRNGRVLSFGVDTTPVCDSMASLLNLADPKKVLNGFHSSADKPKVGDQNGDACSNGSMEEGGKPCSQEQ PFVQNNINGFSPHPIPCLPGVPWHYPWNPMMPQLAFCPPGFAMSFYPPPPHHPHAAYWNNIPVQTPQYSS SSSNDKAPHSSGPISPTLGKHSREGEAAKPEDLEKDELSRHKNG…
	L.bie.m.scaffold563.18		METKFCYYNNYNVNQPRHFCKNCQRYWTAGGTMRNVPVGAGRRKNKATSSTAVSQQQQQYNQIIVSEALR SAHHQSHVMNGGGTTVLSFRSDSPLCESVASILNISESAQAGFQPRRGTTGNVDDCSGGFSVTGSNSSDK VVNNCQGFSWPFAVPPPGFCPPGYPISFYPAPVPPPYWGCAAVPALPWNGAQCVAPLSPKAASSTSSSPA TSPLGKHSRDGGEFARSDDGGLSEEPPLRKVSNGSSSSDRRVVVPKTLRIDDPNDAAKSSIWATLGISNS ANPSSNKGGDHMFQGFQSKGGNRVPRSGASLMLQANPAAMSRSLNFRENN
	L.bie.m.scaffold483.41		MQDIHSIGGGGSGAGGRGGGSLFGGDRRLRPPQQQQQQHHHLGQSPPLSLRCPRCDSSNTKFCYYNNYNL SQPRHFCKGCRRYWTKGGVLRNVPVGGGCRKNKRSKKPTNQSSASSNIFTSAPREQPKSDLNDQSSSESS SLSASAAVEAVHSSTSASDLNKGTKNHDVLNRIGESKLFGGFETAAECGIFQEIGSFTSLIGSSAETLPY EFAGSTPDEQGMGLIDQTAIGNSRSRSGGGFGPLDWEETGGGSDSAVLFDLPIAVDQAYWSQSQWSTNGQ DPSAGLYLP
	L.bie.m.scaffold257.31		MVFSSIPVYLDPPNWHHHHHQSVNQLVQHDQGGGVGGVGGGGASASYEAPPPRPPHQQHQLSPLSAQQMV PHRGGGGVGAASIRPGSMADRARQAKIPQPEPGLKCPRCESTNTKFCYFNNYNLTQPRHFCKTCRRYWTK GGALRNVPVGGGCRRNKKSSAGKGNKNSGGSGGGGGSSGSGTSTSSAAAGMILPSEIMGHLPHHHQLPPF LAHQFGAGGNNLGLNYGGGGGGSGGGAEMGLFQMGGSSSNSGMVQQFPFFETAAAAAAGNLYGSFQNEGM MSGGGGGGTSNSSSRVNAQLAQVKPELQGVNLVTRQSFADSDSGNQYWGGRGAGNAGASWTDLTGLNSHN
	L.bie.m.scaffold572.1		MQDIHSIGGGARFVAGDRRLRPHNQPVNCPRCDSVNTKFCYYNNYNLSQPRHFCKSCRRYWTSGGVLRNV PVGGGCRKPKRSKPKQNPASSSAADSTTQPPEDKLNFPDSHSSSESSSLTAPTTEVISVGNYSISDQNNK LIGNSSLNPSFETASFPVQGGECGMFQFQLQEMGSITSLSSWTTKESPSFDTPLSQGQSKDEEEWRMQGM IDPTDQDEYLSVLQSGRSGGFGPLDWNEAGGGGGYFDLPLSAVDHAYWSQSQWNYD
	L.bie.m.scaffold846.7		MYTSNKMSGIHLQQQQQQQNEKEVKGNKAASSSSSTAAAAGDEGVVIIKCPRCDSPNTKFCYYNNYSLSQ PRHFCKTCRRYWTKGGALRNVPVGGGCRKSKKLKSSTSYSSASATSAAAAAYASSSSSDLSGFKFFSPPP TSTMDFNLKGLSLMSPPGPSTYNHHNHHPFGMDLSVSSLEPPYGMGGGSMNVNTSLASSIESLSCMNQDL HWKLQQQRLGLLKEDGSGGGVVVEAEKAPLQPILFRELNTTSRLQQHYPQQARAGGGGGGDHESSSAAAT EWFFGNSSYVQQVTSAAGDHHQAAASTPPSNNNNTTVTNANQIQQQQHDHHDQTETNWNVSGQQVHAWGD LHPYNH
	L.bie.m.scaffold7.127		MDISSSHLHQHHHHQEMAESMVTSSTHNRNNIQSAGKAAKAAQPPEQALKCPRCESTNTKFCYYNNYSLT QPRYFCKSCRRYWTKGGTLRNVPVGGGCRKSTTKRSSSSGRRMTTTGADQDSQLSMPIMPLTGFLTSSAY DSNDLSLAFARLQKQQYQIGFDEDTTIATNTPTSTSTSTPPGFLEALRSSFLHTAGPNGNFSYNYGDDDQ GYSGNNNNNNGIMSFQNDQMMGINKEEYLEESSNSANTNGKGMLWGLLPPNWQMMNYNYGLNQHQYGTIT TTTTTDHHHETAGSNANEGSGGWWNSGNINAAGGGGGGLGGGSAANWHNAATGGGLVNTSALM
	L.bie.m.scaffold663.20		MGLRTKQVSKDLVLDWSQSTLANPPPPNQTARKQHQKNPDQSQSQSEPLNCPRCDSTNTKFCYFNNYNKS QPRHFCKACKRHWTKGGTLRNVPVGGGRKNKRFSKPTGGNNIGKIINKVSPKMVIQAQRPKQSIQENRAC PNDVVLQGLMTSSPLPPPEIGVNFSSGEMGSSIFAQGLSFTYSAAGFEFPGSSSATWQVPSTISEEKSVV INDVVATTANDASYWNWDDMDSFVSGADLNIPWDIDDPEVKP
	L.bie.m.scaffold175.45		MAADVASASDQFIPPPNIIDTTTTTTTQCQWKPHLQIAPNCPRCASSNTKFCYYNNYSLSQPRYFCKSCR RYWTKGGSLRNVPVGGGCRRTRRSKSSRSSRGPLPPPPATDALYTTTSGGGADSTTSSSSDIDMAVVFAK FLNPAADGFANSNSASSTPESGQTREDHDGIVFPSGGNFADPYEFTDLFREEGFLEADDQINQEESMIDA LGLQTLLSDEMAQLEAALWSTSTAMDPGLTAASAAWEVQGHSGFDASGDMNNWGCYDLQLQGSFDNFPGH
	L.bie.m.scaffold254.53		MVFPSSLSVYHLDPSNWQQNLNPNGIIGGGGSSVATNQLAQPQMPMLHIGNSGGGGGGNDIGTEAAGKAN SMAERARVAKIPHPGEAALKCPRCESTNTKFCYFNNYNLSQPRHFCKTCRRYWTRGGALRNVPVGGGCRR NKRSKGGMRSKSAGGGTTTTTNRVTTSLFGSSQNNLGRNSNYDLVHHQLPPTMLLPPLISNLGGEDLNFH HPPPCRDDGESSWGGGVGPTGTSGGIVEQWRMQQEQQQFPNFFASLEQQQNPSSVKMEGNNNNNLLSRNF LGNFEDHHQDYGGQYCWPPASGGSNIMNAWSNSGADHVLTGGFTSSSSTSHLL
	L.bie.m.scaffold97.38		MDPPPPPPPPQWQQQQGIAVGGEEEALSYSAATPPPPPPPHATAAAQSRKGEAVIKCPRCQSGDTKFCYY NNYSLTQPRYFCKTCRRYWTRGGALRDVPIGGGSRKSAPAKRSSSSADRSPPPHAASKKKLVTTTADEAG QELNLAYHPPPRAAYKFSEVVHQFLNPNYYSMVPLLPYHNNCGGGRGDELGMMKPLPPPPPPAFCCPAFH GGGFEIRDEDDDHEESDVGCNEERVLFPINDDVKPAVTINGATVAPAGTSTTTTAAEFWNVMFGGGGLTW
	L.bie.m.scaffold647.19		MQDPTSEFPMIHQQPAPPFPEQEQLNCPRCDSSNTKFCYYNNYNLSQPRFFCKDCRRYWTKGGALRNIPV GGGGGGTRKNAKRSSNSNQKRANPDPTPDSSPSVTRRLVSEPTSPPSSSSVPSGADQDPTRLYPGRDMGL DSELSQFPHQICFRKSEMQRKHLELEEQIRKEPAAGDATGFHLWPSSPNR
	L.bie.m.scaffold258.14		MDPTAPPPHPPSPQWQQQGIVVGSEEALSYSAATPPPPPHATAAAQSRKAVLSAAPPEAVIKCPRCQSSN TKFCYYNNYSLTQPRYFCKTCRRYWTRGGALRDVPIGGGSRKSAPAKRSSSSADRSPPPHAASKKKLVTT TADEAGQELNLAYHPPPRAAYKFSEVVHQFLNPNYYSMVPILPNHNNGDGGRGDELGMMKPPPPALCYPP FHGGGFEIRDEDDDHEESDVGCNEERVLFPIHDYVKPAVTINGATVAPAGTSTTTAAEFWNGVFGGGGGG GSTW
	L.bie.m.scaffold929.2		MMGSTSSAVRKANSMAEKARQAKIPQPEAALKCPRCESTNTKFCYFNNYNLSQPRHFCKTCRRYWTRGGA LRTVPVGGGCRRNNKRIKSKRTSSSSSSKSPQGVGGASCYGTSTSTYVPTSTSTTSIHHHQLNLGQLPPL LPPLQHMHLGGYGNDMGLNFTGLLPSPANAPGSGVGSMLRMHQQNHHQLPFFASLDQQQSSGVLYEPSEK NFLGKFMSSSSSGGDHSNDNNDDQEMYSWQPPSSNNYDGWISNAAVDATLPPGFTSPSSTSHLL
	L.bie.m.scaffold429.1		GIAVGGEEEALSYSAATPPPPPPPHATAAAQSRKGEAVIKCPRCQSGDTKFCYYNNYSLTQPRYFCKTCR RYWTRGGALRDVPIGGGSRKSAPAKRSSSSADRSPPPHAASKKKLVTTTADEAGQELNLAYHPPPRAAYK FSEVVHQFLNPNYYSMVPILPNHNNGDGGRGDELGMMKPLPPPPPPAFCCPAFHGGGFEIRDEDDDHEES DVGCNEERVLFPINDDVKPAVTINGATVAPAGTSTTTTAAEFWNVMFGGGGLTW
	L.bie.m.scaffold213.34		MEIGAAADGGGMFWREPPPPLTTSSNNNIGGAVQRTTPSCPRCGSSNTKFCYYNNYSLSQPRYFCKGCRR YWTKGGSLRNVPIGGGCRKSRRPNNKSSSSSSFKISSSHQHHQNGSHIDLATVYAKFLNNSASSSSAATS SSAAAAAPSATSLFSSSMMAVDLPLLHLPPGSGGGDDQLMMYYCGGGGLNNNYELPLLPGEEDIFQLHPP RHQVVGTQNYHDQQQQRDPIPDDDDDDSNDHDLMMFGNYWSSFELSNVTR
	L.bie.m.scaffold30.166		MGLRTKQVSKDLVLDWSQSTLVNPPPDQTARKQHQKNPDQNQSRSEPLNCPRCDSTNTKFCYFNNYNKSQ PRHFCKACKRHWTKGGTLRNVPVGGGRKNKRFSNPTCGNNIGKIINKVSPKMVIQAHQRPKQSIQENRAC PNDVVLQRLMTTSPLPPPEIGAGVNFTCGEMGSSIFAQGLSFTYSAAGFEFPGSSSATWQVPSTISDEKS MVIDDVVATTANDASYWNWDDMDSFVSGADLNIPWDVDDSEVKP
	L.bie.m.scaffold1755.1		MGTDGGMRSSSPFCRDPAIKLFGRKIAVPDSLIQAIPPSEKANKEGNSSMEQEQQSSSEVMKKPDKVIPC PRCNSMETKFCYFNNYNVNQPRHFCKNCQRYWTAGGTMRNVPIGAGRRKNKHLASHYRQILLEKNPKDSP PPAQPVVSSPSVVLKFGHEEVSLQQPPLCQSMQNLLNIGSEKSSLVERNGGEEASTSENVTSRIDRDPEG DIDRSSSEDWNTTQLNPPLQCYPVTPLIVPWNWNGVAQYPNQVQLCPTSAPMLAIPPGYSPPLQFLPAAS YLMWTTTTPQSCQSPTSSTSSLGKHSRDSNDEDQKADEEKTVVVVPKTLRIDESSLWSTAAAALSPKQEQ QPSSVLVSKGSIFRTFDAKSDNAKVAHIVPHSSAHILEANPAAL…
	L.bie.m.scaffold687.17		MDIGAARDSGGMFWTEPPPPLTNIGGAVERTTPSCPRCGSSNTKFCYYNNYSLTQPRYFCKGCRRYWTKG GSLRNVPVGGGCRKSRRPNNHHNNNNNKSSSSSSFKISYNSHQHHQNGSHIDLATVYAKFLNNSASISLS AATSSSATSLFSSSMMAVNLPLLHLPPGGGVDDQLMMYYCGGGGLNNNYELPLLPGEEDIFQLDPPRHQV VGTQNDDQEQHPIPDDGESNDHLMMIGNYWSSFELSNVTG
	L.bie.m.scaffold650.15		MGTDGGMRSSSPFCRDPAIKLFGRKIAVPDSLIQAIPPSESNGCSNNDEKANKEGNSPMEEQEQQSSSEV MKKPDKVIPCPRCNSMETKFCYFNNYNVNQPRHFCKNCQRYWTAGGTMRNVPIGAGRRKNKHLASHYRQI LVEKNPENSPPPEQPVVSCPSVVLKFGHEEVSLQQPPLCQSMQNLLNIGSEKSSLVERNGGEEASTSENV TSRIDRDPEGDIDRSSSEDWNTTQLNPPLQCYPVTPLIVPWNWNGVAQYPNQVQLCPTCAPMLAIPPGYS PPLQFLPAASYLMWTTTTPQSCQSPTSSTSSLGKHSRDSNDEDQKADEEKTVVVVPKTLRIDESSLWSTA AAALSPKQEQQPSSVLVSKGSIFRTFDAKSDNAKVAHIVPHSSA…
	L.bie.m.scaffold105.2		MVYSSIPAYLDPANWQQPQIHPQSGGDLNITGNGSLHQHQHFISHAAPPPPPPPPPPTTGSIRPGSMADR ARMANVPMPEPALKCPRCESTNTKFCYFNNYSLSQPRHFCKTCRRYWTRGGALRNVPVGGGCRRSNNKRS SSKGGGGSGASSSKSPVSGGGGNNYTSSCNTSSSGDHLFGMGDGPPLRFMAPLQYHYGLSEFGGGDHHHH HSNANNSHLYGGVLNSGLGGDFQVGGGAAGSVMSGMDMWRLQKQQMQMGLMGAGLMDSSASSSSSSGAIM YPFESGEMAAGWKSSLGLTNCSMITTQMAAVKMEEMSQQRQQQYRNQQQESAGSLARQLLMGINSQQNNN NNNNNMNGVINHHEGYNTSWGINAATGGGWTTADLSSFSSSSTS…

## Sheet: Table S4
	Gene name	1	2	3	4	5	6	7	8	9	10	11	12	13	14	15	16	17	18	19	20	21	22	23	24	25	26	27	28	29	30	31	32	33	34	35	36	37	38	39	40	41	42	43	44	45	46	47	48
1	LuDof34			1	1						1	1		1			1
	LuDof8	1						1			1	1		1			1
	AtDof5.2	1		1	1	1		1			1	1
	LuDof16	1			1	1		1				1								1				1	1				1														1
	LuDof21	1			1	1		1				1								1				1	1				1														1
	AtDof3.3	1		1	1	1		1				1		1			1								1
	AtDof5.5	1		1	1	1		1				1
	AtDof2.3	1				1		1		1																	1
	AtDof1.5	1				1		1						1													1
	LuDof42	1				1		1																			1
	LuDof4	1				1		1																			1
	LuDof35	1		1	1	1		1				1					1								1				1		1																	1
	LuDof7	1		1	1	1		1				1					1								1				1		1																	1
	AtDof1.3	1			1	1		1				1
	AtDof1.10	1			1	1		1				1					1
2	LuDof30	1																		1		1
	LuDof44	1																		1		1
3	AtDof5.8	1																																						1
	LuDof2	1																																						1
	AtDof3.4	1																																						1
	AtDof1.6	1																																						1
	LuDof18	1																																			1			1						1
	LuDof23	1																																			1			1						1
4	AtDof3.1	1												1																										1
	AtDof1.7	1																																						1
	LuDof11	1
5	LuDof6	1					1					1				1																		1						1		1							1
	LuDof47	1					1					1				1																		1		1				1		1							1
	AtDof5.4	1								1						1																				1				1		1							1
	LuDof1	1														1												1								1				1	1	1							1
	LuDof24	1														1												1								1					1	1							1
6	AtDof1.1	1
	LuDof5	1	1				1			1				1									1										1					1		1
	LuDof25	1	1				1			1													1										1					1
	AtDof3.6	1												1									1																	1
	AtDof2.2	1					1																1
	AtDof5.1	1					1							1									1																	1
	AtDof2.4	1	1											1									1
	LuDof38	1					1							1									1			1						1								1
	LuDof13	1					1							1									1			1						1								1
	LuDof19	1	1				1							1																										1
	LuDof33	1					1							1																								1		1
	LuDof43	1					1							1																								1		1
7	LuDof32	1	1				1							1	1																									1
	LuDof45	1	1				1							1	1																									1
8	LuDof40	1					1			1				1																								1		1
	LuDof14	1					1			1																												1
	AtDof1.4	1												1																								1		1
9	AtDof4.7	1													1
	AtDof5.7	1													1
	LuDof10	1								1	1								1																					1
	LuDof27	1								1	1			1					1																					1
10	LuDof17	1									1				1			1		1																				1
	LuDof22	1									1				1			1		1																				1
	AtDof2.1	1																																						1
	LuDof28	1									1									1																				1		1
	AtDof1.2	1									1
	LuDof37	1					1				1			1				1																						1
	AtDof3.5	1					1				1
	LuDof36	1					1				1							1																						1
	LuDof26	1	1				1			1											1									1						1				1							1
	LuDof46	1	1				1			1											1		1							1						1				1							1
	AtDof5.6	1					1																1													1				1
	AtDof5.3	1	1				1			1	1																													1
	LuDof12	1	1				1																																	1
	LuDof41	1																		1																				1					1
	LuDof15	1																		1																				1					1
11	LuDof39	1					1			1				1																										1	1			1
	LuDof9	1					1			1				1																										1	1			1
	AtDof1.8	1							1	1																									1	1				1
	AtDof4.1	1					1							1
	AtDof2.5	1					1			1																									1					1
	AtDof3.7	1					1			1																									1					1
	AtDof4.6	1					1		1	1																									1	1				1
	LuDof29	1					1		1	1			1	1																					1
	LuDof3	1					1		1	1			1	1																					1
	LuDof31	1					1		1	1			1																						1					1
	LuDof20	1					1			1			1																						1					1
	AtDof3.2	1																																						1
12	AtDof4.3	1														1			1		1																		1
	AtDof4.5	1														1			1		1																		1
	AtDof4.4	1																	1		1																		1
	AtDof4.2	1												1					1		1
		82	10	6	10	13	33	14	5	21	13	13	4	26	6	7	6	4	6	9	6	2	10	2	5	2	4	2	4	2	2	2	2	2	8	9	2	7	3	48	4	6	2	2	2	2	2	2	5
																						√		√		√		√		√	√	√	√	√			√						√	√	√	√	√	√
[truncated: 39 more columns]

## Sheet: Table S5
Limm usitatisimam	Arabidopsis thakana	Solamam tuberosum	Manihot esculenta	Glycine max	Onza satia	Sorghum bicolor
LuDOF1	AtDof5.4	StDof22	Manes.06G080600 Manes.14G089300	Glyma.04G158800.1 Glyma.05G018100.1 Glyma.06G206400.1 Glyma.17G081800.1
LuDOF2	AtDof5.8	StDof3 StDof10	Manes.13G130300	Glyma.02G062700.1
LuDOF3	AtDof1.8 AtDof4.6	StDof2 StDof13 StDof28	Manes.01G244000 Manes.02G005000 Manes.05G020600	Glyma.04G233300.1 Glyma.10G173700.3 Glyma.20G216600.1
LuDOF4	AtDof1.5 AtDof2.3	StDof5	Manes.16G039600 Manes.17G055700	Glyma.05G158200.2 Glyma.13G230200.2 Glyma.15G082400.2
LuDOF5	AtDof1.1 AtDof2.2 AtDof2.4 AtDof5.1	StDof20 StDof25 StDof29.1 StDof32 StDof34.1	Manes.04G033900 Manes.07G115400 Manes.10G031200 Manes.11G131600	Glyma.11G140200.3 Glyma.12G063800.1 Glyma.13G335200.3 Glyma.15G039300.1	OsDof12 OsDof16 OsDof19	SbDof1 SbDof7 SbDof28
LuDOF6	AtDof5.4	StDof20	Manes.06G080600 Manes.14G089300	Glyma.04G158800.1 Glyma.05G018100.1 Glyma.06G206400.1 Glyma.17G081800.1
LuDOF7		StDof15.2 StDof23	Manes.14G079000	Glyma.04G168300.1 Glyma.05G025900.1 Glyma.06G194800.1 Glyma.17G101000.1 Glyma.18G260500.1
LuDOF8	AtDof1.10 AtDof1.3	StDof4 StDof11.2 StDof15.2 StDof19.1 StDof23	Manes.01G035000 Manes.05G103100 Manes.14G079000	Glyma.04G168300.1 Glyma.06G194800.1 Glyma.09G237000.1 Glyma.18G260500.1 Glyma.20G035200.1
LuDOF9	AtDof2.5 AtDof3.7 AtDof4.1	StDof2 StDof31	Manes.01G244000 Manes.05G020600	Glyma.03G258800.1 Glyma.07G053900.5 Glyma.16G022900.1 Glyma.19G257500.3
LuDOF10		StDof13	Manes.02G005000	Glyma.06G131500.1
LuDOF11
LuDOF12	AtDof2.1 AtDof3.2 AtDof5.3	StDof21 StDof26 StDof35.1	Manes.04G026400 Manes.11G140300	Glyma.11G151497.1 Glyma.12G072400.1 Glyma.13G329000.1 Glyma.15G044800.1
LuDOF13	AtDof1.1 AtDof2.2 AtDof2.4 AtDof5.1	StDof25 StDof29.1 StDof32	Manes.04G033900 Manes.07G115400 Manes.10G031200 Manes.11G131600	Glyma.11G140200.3 Glyma.12G063800.1 Glyma.13G335200.3 Glyma.18G176300.1	OsDof12 OsDof16 OsDof19 OsDof28	SbDof1 SbDof7 SbDof28
LuDOF14		StDof6.1	Manes.16G029800 Manes.17G047300	Glyma.07G198900.1 Glyma.13G237500.1 Glyma.13G177500.1 Glyma.15G076000.1
LuDOF15		StDof7.2	Manes.16G029700	Glyma.07G198800.1 Glyma.13G237600.1 Glyma.15G075800.1
LuDOF16			Manes.08G152100	Glyma.19G118000.1
LuDOF17	AtDof1.2	StDof17	Manes.02G176400 Manes.18G089000	Glyma.04G239500.1 Glyma.06G124300.1
LuDOF18		StDof18
LuDOF19	AtDof2.2 AtDof3.6 AtDof5.1	StDof25		Glyma.12G063800.1		SbDof1
LuDOF20	AtDof1.8 AtDof4.6	StDof2 StDof28	Manes.01G244000 Manes.02G005000 Manes.05G020600	Glyma.04G233300.1 Glyma.10G173700.3 Glyma.16G022900.1 Glyma.20G216600.1
LuDOF21			Manes.08G152100	Glyma.19G118000.1
LuDOF22	AtDof1.2	StDof17	Manes.02G176400 Manes.18G089000	Glyma.04G239500.1 Glyma.06G124300.1
LuDOF23	AtDof1.6	StDof10 StDof18	Manes.18G035400
LuDOF24	AtDof5.4	StDof22	Manes.06G080600 Manes.14G089300	Glyma.04G158800.1 Glyma.05G018100.1 Glyma.06G206400.1 Glyma.17G081800.1
LuDOF25	AtDof1.1 AtDof2.2 AtDof2.4 AtDof5.1	StDof20 StDof25 StDof29.1 StDof32 StDof34.1	Manes.04G033900 Manes.07G115400 Manes.10G031200 Manes.11G131600	Glyma.11G140200.3 Glyma.12G063800.1 Glyma.13G335200.3 Glyma.15G039300.1 Glyma.18G289700.1	OsDof12 OsDof16 OsDof19	SbDof1 SbDof7 SbDof28
LuDOF26	AtDof5.6	StDof14 StDof24	Manes.06G105100 Manes.14G065600	Glyma.04G183700.1 Glyma.05G037800.1 Glyma.06G182200.1 Glyma.17G089300.1
LuDOF27		StDof13 StDof28	Manes.01G036500 Manes.02G005000	Glyma.06G131500.1
LuDOF28	AtDof1.2	StDof17	Manes.02G176400 Manes.18G089000	Glyma.04G239500.1 Glyma.06G124300.1
LuDOF29	AtDof1.8 AtDof4.6	StDof2 StDof13 StDof28	Manes.01G036500 Manes.01G244000 Manes.02G005000 Manes.05G020600 Manes.05G192300	Glyma.04G233300.1 Glyma.10G173700.3 Glyma.20G216600.1
LuDOF30		StDof8	Manes.16G024500 Manes.17G042733	Glyma.07G193900.2 Glyma.13G241900.1 Glyma.13G182700.1 Glyma.15G071400.1
LuDOF31	AtDof1.8 AtDof4.6	StDof2 StDof28	Manes.02G005000 Manes.05G020600	Glyma.04G233300.1 Glyma.10G173700.3 Glyma.16G022900.1 Glyma.20G216600.1
LuDOF32	AtDof5.7	StDof33	Manes.12G124100 Manes.13G102100	Glyma.01G021100.1 Glyma.09G201000.1 Glyma.18G150800.1
LuDOF33
LuDOF34	AtDof1.10 AtDof1.3	StDof4 StDof11.2 StDof15.2 StDof19.1 StDof23	Manes.01G035000 Manes.05G103100 Manes.14G079000	Glyma.04G168300.1 Glyma.05G025900.1 Glyma.06G194800.1 Glyma.18G260500.1 Glyma.20G035200.1
LuDOF35		StDof15.2 StDof23	Manes.14G079000	Glyma.04G168300.1 Glyma.05G025900.1 Glyma.06G194800.1 Glyma.17G101000.1
LuDOF36	AtDof3.5	StDof1	Manes.08G034200	Glyma.02G195700.1 Glyma.10G082000.2 Glyma.19G199200.1 Glyma.19G200300.2	OsDof6	SbDof17
LuDOF37
LuDOF38	AtDof1.1 AtDof2.2 AtDof2.4 AtDof3.6 AtDof5.1	StDof25 StDof29.1 StDof32	Manes.04G033900 Manes.07G115400 Manes.08G077701 Manes.10G031200 Manes.11G131600	Glyma.11G140200.3 Glyma.12G063800.1 Glyma.15G039300.1 Glyma.18G176300.1	OsDof12 OsDof16 OsDof19 OsDof28	SbDof1 SbDof7 SbDof28
LuDOF39	AtDof2.5 AtDof3.7 AtDof4.1	StDof2 StDof13 StDof31	Manes.01G244000 Manes.05G020600	Glyma.03G258800.1 Glyma.07G053900.5 Glyma.16G022900.1 Glyma.19G257500.3
LuDOF40		StDof6.1	Manes.16G029800 Manes.17G047300	Glyma.07G198900.1 Glyma.13G177500.1 Glyma.15G076000.1
LuDOF41		StDof7.2	Manes.16G029700	Glyma.07G198800.1 Glyma.13G237600.1 Glyma.15G075800.1
LuDOF42	AtDof1.5 AtDof2.3	StDof5	Manes.16G039600 Manes.17G055700	Glyma.05G158200.2 Glyma.13G230200.2 Glyma.15G082400.2
LuDOF43
LuDOF44
LuDOF45
LuDOF46
LuDOF47

## Sheet: Table S6
1.MeJA treatment 2.PEG treatment 3.High temperature 4.Low temperature								Significance Marker Legend
1	Gene	Time point	Average value	Average CK value	p-value	Significance		Marker	p-value Range	Meaning
	dof6/47	JA 3h	7.095	10.7	1e-06	***		***	p < 0.001	Extremely significant
	dof6/47	JA 6h	6.62	10.7	0.0001	***		**	0.001 ≤ p < 0.01	Very significant
	dof6/47	JA 9h	7.985	10.7	0.0002	***		*	0.01 ≤ p < 0.05	Significant
	dof6/47	JA 12h	5.845	10.7	<0.000001	***		ns	p ≥ 0.05	Not significant
	dof6/47	JA 24h	8.497	10.7	3e-06	***
	dof6/47	JA 48h	4.737	10.7	1e-06	***
	dof6/47	JA 72h	6.587	10.7	3e-05	***
	dof6/47	JA R48h	6.277	10.7	4e-06	***
	dof32/45	JA 3h	11.105	9.637	0.0011	**
	dof32/45	JA 6h	11.83	9.637	0.0003	***
	dof32/45	JA 9h	10.345	9.637	0.016	*
	dof32/45	JA 12h	9.28	9.637	0.074	ns
	dof32/45	JA 24h	12.37	9.637	0.0004	***
	dof32/45	JA 48h	9.857	9.637	0.392	ns
	dof32/45	JA 72h	10.53	9.637	0.037	*
	dof32/45	JA R48h	10.303	9.637	0.0079	**
	dof30/44	JA 3h	8.913	17.265	1e-06	***
	dof30/44	JA 6h	8.913	17.265	2e-06	***
	dof30/44	JA 9h	8.73	17.265	<0.000001	***
	dof30/44	JA 12h	8.515	17.265	<0.000001	***
	dof30/44	JA 24h	9.99	17.265	<0.000001	***
	dof30/44	JA 48h	7.53	17.265	2e-06	***
	dof30/44	JA 72h	9.04	17.265	3e-06	***
	dof30/44	JA R48h	7.76	17.265	<0.000001	***
	dof26/46	JA 3h	10.53	11.77	0.0025	**
	dof26/46	JA 6h	9.71	11.77	0.0001	***
	dof26/46	JA 9h	12.427	11.77	0.045	*
	dof26/46	JA 12h	8.087	11.77	3e-05	***
	dof26/46	JA 24h	14.55	11.77	0.0003	***
	dof26/46	JA 48h	9.175	11.77	3e-05	***
	dof26/46	JA 72h	9.553	11.77	0.0002	***
	dof26/46	JA R48h	10.03	11.77	0.0008	***
	dof18/23	JA 3h	8.935	14.353	1e-05	***
	dof18/23	JA 6h	9.02	14.353	0.0001	***
	dof18/23	JA 9h	9.74	14.353	2e-05	***
	dof18/23	JA 12h	7.88	14.353	5e-06	***
	dof18/23	JA 24h	12.215	14.353	0.0007	***
	dof18/23	JA 48h	8.545	14.353	5e-06	***
	dof18/23	JA 72h	9.737	14.353	2e-05	***
	dof18/23	JA R48h	8.66	14.353	7e-06	***
	dof7/35	JA 3h	6.27	15.835	1e-06	***
	dof7/35	JA 6h	6.915	15.835	1e-05	***
	dof7/35	JA 9h	8.865	15.835	1e-06	***
	dof7/35	JA 12h	8.27	15.835	<0.000001	***
	dof7/35	JA 24h	5.44	15.835	<0.000001	***
	dof7/35	JA 48h	4.39	15.835	<0.000001	***
	dof7/35	JA 72h	5.667	15.835	<0.000001	***
	dof7/35	JA R48h	4.237	15.835	<0.000001	***
	dof13/38	JA 3h	10.385	10.707	0.111	ns
	dof13/38	JA 6h	11.023	10.707	0.222	ns
	dof13/38	JA 9h	10.91	10.707	0.249	ns
	dof13/38	JA 12h	9.375	10.707	0.0034	**
	dof13/38	JA 24h	12.31	10.707	0.0009	***
	dof13/38	JA 48h	10.275	10.707	0.124	ns
	dof13/38	JA 72h	11.045	10.707	0.287	ns
	dof13/38	JA R48h	9.825	10.707	0.0085	**
	dof36/37	JA 3h	16.31	15.34	0.001	**
	dof36/37	JA 6h	14.95	15.34	0.019	*
	dof36/37	JA 9h	17.76	15.34	5e-05	***
	dof36/37	JA 12h	17.373	15.34	2e-05	***
	dof36/37	JA 24h	19.7	15.34	4e-06	***
	dof36/37	JA 48h	17.225	15.34	0.0003	***
	dof36/37	JA 72h	18.795	15.34	0.0003	***
	dof36/37	JA R48h	16.745	15.34	0.0021	**
	dof11	JA 3h	7.67	12.547	<0.000001	***
	dof11	JA 6h	7.3	12.547	2e-05	***
	dof11	JA 9h	6.915	12.547	<0.000001	***
	dof11	JA 12h	5.317	12.547	<0.000001	***
	dof11	JA 24h	8.817	12.547	1e-06	***
	dof11	JA 48h	6.82	12.547	1e-06	***
	dof11	JA 72h	7.73	12.547	<0.000001	***
	dof11	JA R48h	7.393	12.547	<0.000001	***
	dof20/31	JA 3h	9.747	13.285	7e-06	***
	dof20/31	JA 6h	9.66	13.285	5e-06	***
	dof20/31	JA 9h	9.49	13.285	5e-05	***
	dof20/31	JA 12h	7.705	13.285	<0.000001	***
	dof20/31	JA 24h	8.325	13.285	5e-06	***
	dof20/31	JA 48h	8.225	13.285	<0.000001	***
	dof20/31	JA 72h	9.023	13.285	<0.000001	***
	dof20/31	JA R48h	8.083	13.285	2e-06	***
	dof43	JA 3h	11.363	15.295	7e-06	***
	dof43	JA 6h	11.94	15.295	5e-05	***
	dof43	JA 9h	12.377	15.295	3e-05	***
	dof43	JA 12h	9.75	15.295	2e-06	***
	dof43	JA 24h	13.527	15.295	0.0003	***
	dof43	JA 48h	11.11	15.295	1e-05	***
	dof43	JA 72h	11.133	15.295	2e-05	***
	dof43	JA R48h	10.713	15.295	3e-06	***
	dof9/39	JA 3h	10.08	16.38	0.00011	***
	dof9/39	JA 6h	10.05	16.38	8.21e-05	***
	dof9/39	JA 9h	10.34	16.38	0.000451	***
	dof9/39	JA 12h	7.91	16.38	4.3e-05	***
	dof9/39	JA 24h	11.74	16.38	6.97e-05	***
	dof9/39	JA 48h	9.7	16.38	4.45e-05	***
	dof9/39	JA 72h	10.36	16.38	5.78e-05	***
	dof9/39	JA R48h	9.08	16.38	0.000111	***
	dof27	JA 3h	12.227	12.265	0.893	ns
	dof27	JA 6h	12.4	12.265	0.759	ns
	dof27	JA 9h	13.18	12.265	0.023	*
	dof27	JA 12h	10.74	12.265	0.0056	**
	dof27	JA 24h	14.167	12.265	0.0027	**
	dof27	JA 48h	12.335	12.265	0.83	ns
	dof27	JA 72h	13.083	12.265	0.042	*
	dof27	JA R48h	12.81	12.265	0.121	ns
	dof10	JA 3h	10.193	5.687	2e-05	***
	dof10	JA 6h	10.505	5.687	1e-05	***
	dof10	JA 9h	9.975	5.687	5e-05	***
	dof10	JA 12h	7.893	5.687	0.0004	***
	dof10	JA 24h	10.485	5.687	0.0001	***
	dof10	JA 48h	8.59	5.687	0.0001	***
	dof10	JA 72h	8.795	5.687	0.0001	***
	dof10	JA R48h	7.573	5.687	0.0009	***
	dof12	JA 3h	9.697	8.705	0.0071	**
	dof12	JA 6h	10.587	8.705	0.0011	**
	dof12	JA 9h	11.58	8.705	0.0004	***
	dof12	JA 12h	8.58	8.705	0.601	ns
	dof12	JA 24h	13.725	8.705	5e-05	***
	dof12	JA 48h	9.463	8.705	0.019	*
	dof12	JA 72h	10.345	8.705	0.0021	**
	dof12	JA R48h	10.163	8.705	0.0033	**
	dof15	JA 3h	12.495	5.16	3e-05	***
	dof15	JA 6h	13.065	5.16	7e-06	***
	dof15	JA 9h	11.905	5.16	4e-05	***
	dof15	JA 12h	11.463	5.16	3e-05	***
	dof15	JA 24h	12.71	5.16	2e-05	***
	dof15	JA 48h	10.805	5.16	4e-05	***
	dof15	JA 72h	12.3	5.16	1e-05	***
	dof15	JA R48h	9.73	5.16	8e-05	***
	dof42	JA 3h	11.31	9.595	0.0002	***
	dof42	JA 6h	11.353	9.595	0.0005	***
	dof42	JA 9h	11.645	9.595	0.0004	***
	dof42	JA 12h	8.22	9.595	0.0002	***
	dof42	JA 24h	14.63	9.595	<0.000001	***
	dof42	JA 48h	11.023	9.595	0.0009	***
	dof42	JA 72h	12.677	9.595	0.0001	***
	dof42	JA R48h	12.955	9.595	2e-05	***
	dof16/21	JA 3h	10.225	0.645	6e-06	***
	dof16/21	JA 6h	10.695	0.645	3e-06	***
	dof16/21	JA 9h	9.72	0.645	4e-06	***
	dof16/21	JA 12h	8.01	0.645	1e-05	***
	dof16/21	JA 24h	10.12	0.645	3e-06	***
	dof16/21	JA 48h	6.635	0.645	3e-05	***
	dof16/21	JA 72h	10.325	0.645	3e-06	***
	dof16/21	JA R48h	8.697	0.645	6e-06	***
	dof17/22	JA 3h	14.26	6.205	<0.000001	***
	dof17/22	JA 6h	12.175	6.205	5e-05	***
	dof17/22	JA 9h	11.6	6.205	<0.000001	***
	dof17/22	JA 12h	11.417	6.205	3e-06	***
	dof17/22	JA 24h	12.345	6.205	<0.000001	***
	dof17/22	JA 48h	11.287	6.205	3e-06	***
	dof17/22	JA 72h	11.765	6.205	<0.000001	***
	dof17/22	JA R48h	12.697	6.205	<0.000001	***
	dof1/24	JA 3h	10.257	13.55	0.0006	***
	dof1/24	JA 6h	8.297	13.55	9e-05	***
	dof1/24	JA 9h	7.683	13.55	7e-05	***
	dof1/24	JA 12h	7.723	13.55	5e-05	***
	dof1/24	JA 24h	13.06	13.55	0.198	ns
	dof1/24	JA 48h	10.187	13.55	0.0004	***
	dof1/24	JA 72h	11.795	13.55	0.0077	**
	dof1/24	JA R48h	10.687	13.55	0.0009	***
	dof14/40	JA 3h	8.467	10.287	4e-05	***
	dof14/40	JA 6h	9.827	10.287	0.104	ns
	dof14/40	JA 9h	10.263	10.287	0.91	ns
	dof14/40	JA 12h	8.025	10.287	1e-05	***
	dof14/40	JA 24h	9.053	10.287	0.0012	**
	dof14/40	JA 48h	6.813	10.287	1e-05	***
	dof14/40	JA 72h	8.903	10.287	0.0002	***
	dof14/40	JA R48h	7.25	10.287	0.0002	***
	dof41	JA 3h	14.16	12.96	0.0007	***
	dof41	JA 6h	14.563	12.96	6e-06	***
	dof41	JA 9h	14.005	12.96	0.0088	**
	dof41	JA 12h	13.515	12.96	0.0009	***
	dof41	JA 24h	15.825	12.96	<0.000001	***
	dof41	JA 48h	13.46	12.96	0.0019	**
	dof41	JA 72h	13.89	12.96	0.035	*
	dof41	JA R48h	8.02	12.96	2e-06	***
	dof8	JA 3h	9.205	13.89	<0.000001	***
	dof8	JA 6h	12.163	13.89	0.0004	***
	dof8	JA 9h	12.4	13.89	0.0012	**
	dof8	JA 12h	12.34	13.89	0.0009	***
	dof8	JA 24h	8.003	13.89	1e-06	***
	dof8	JA 48h	5.47	13.89	<0.000001	***
	dof8	JA 72h	6.89	13.89	1e-06	***
	dof8	JA R48h	6.337	13.89	<0.000001	***
	dof5/25	JA 3h	11.18	15.61	4e-05	***
	dof5/25	JA 6h	10.69	15.61	7e-06	***
	dof5/25	JA 9h	11.547	15.61	7e-06	***
	dof5/25	JA 12h	8.193	15.61	1e-06	***
	dof5/25	JA 24h	13.337	15.61	0.0002	***
	dof5/25	JA 48h	10.113	15.61	3e-06	***
	dof5/25	JA 72h	11.393	15.61	5e-05	***
	dof5/25	JA R48h	9.73	15.61	4e-06	***
	dof19	JA 3h	11.415	18.235	1e-06	***
	dof19	JA 6h	10.713	18.235	1e-06	***
	dof19	JA 9h	12.41	18.235	2e-06	***
	dof19	JA 12h	9.033	18.235	<0.000001	***
	dof19	JA 24h	12.73	18.235	3e-05	***
	dof19	JA 48h	10.1	18.235	<0.000001	***
	dof19	JA 72h	10.78	18.235	<0.000001	***
	dof19	JA R48h	10.11	18.235	2e-06	***
	dof28	JA 3h	17.627	6.89	<0.000001	***
	dof28	JA 6h	19.585	6.89	1e-06	***
	dof28	JA 9h	6.807	6.89	0.494	ns
	dof28	JA 12h	16.29	6.89	<0.000001	***
	dof28	JA 24h	18.205	6.89	<0.000001	***
	dof28	JA 48h	17.78	6.89	<0.000001	***
	dof28	JA 72h	18.995	6.89	<0.000001	***
	dof28	JA R48h	17.065	6.89	<0.000001	***
2	dof32/45	PEG 3h	10.235	9.637	0.012	*
	dof32/45	PEG 6h	13.77	9.637	6e-05	***
	dof32/45	PEG 9h	8.985	9.637	0.012	*
	dof32/45	PEG 12h	9.71	9.637	0.606	ns
	dof32/45	PEG 24h	10.317	9.637	0.065	ns
	dof32/45	PEG 48h	8.88	9.637	0.029	*
	dof32/45	PEG 72h	9.605	9.637	0.852	ns
	dof32/45	PEG R48h	9.837	9.637	0.333	ns
	dof30/44	PEG 3h	6.04	17.265	<0.000001	***
	dof30/44	PEG 6h	6.433	17.265	<0.000001	***
	dof30/44	PEG 9h	6.237	17.265	<0.000001	***
	dof30/44	PEG 12h	6.463	17.265	<0.000001	***
	dof30/44	PEG 24h	6.263	17.265	<0.000001	***
	dof30/44	PEG 48h	5.677	17.265	<0.000001	***
	dof30/44	PEG 72h	5.217	17.265	<0.000001	***
	dof30/44	PEG R48h	6.377	17.265	<0.000001	***
	dof4	PEG 3h	6.53	11.21	<0.000001	***
	dof4	PEG 6h	6.56	11.21	<0.000001	***
	dof4	PEG 9h	5.9	11.21	3e-06	***
	dof4	PEG 12h	6.5	11.21	<0.000001	***
	dof4	PEG 24h	7.527	11.21	<0.000001	***
	dof4	PEG 48h	6.807	11.21	6e-06	***
	dof4	PEG 72h	6.417	11.21	1e-06	***
	dof4	PEG R48h	6.797	11.21	1e-05	***
	dof13/38	PEG 3h	10.26	10.707	0.115	ns
	dof13/38	PEG 6h	8.425	10.707	0.0001	***
	dof13/38	PEG 9h	9.633	10.707	0.0021	**
	dof13/38	PEG 12h	8.165	10.707	0.0001	***
	dof13/38	PEG 24h	8.38	10.707	0.0002	***
	dof13/38	PEG 48h	8.05	10.707	0.0001	***
	dof13/38	PEG 72h	6.085	10.707	5e-06	***
	dof13/38	PEG R48h	9.783	10.707	0.0091	**
	dof36/37	PEG 3h	17.287	15.34	0.0003	***
	dof36/37	PEG 6h	18.127	15.34	4e-05	***
	dof36/37	PEG 9h	15.97	15.34	0.0017	**
	dof36/37	PEG 12h	16.973	15.34	0.0002	***
	dof36/37	PEG 24h	13.913	15.34	0.0008	***
	dof36/37	PEG 48h	14.083	15.34	0.0006	***
	dof36/37	PEG 72h	13.53	15.34	0.0007	***
	dof36/37	PEG R48h	17.325	15.34	0.0004	***
	dof20/31	PEG 3h	7.54	13.285	<0.000001	***
	dof20/31	PEG 6h	9.1	13.285	<0.000001	***
	dof20/31	PEG 9h	6.423	13.285	<0.000001	***
	dof20/31	PEG 12h	6.56	13.285	6e-06	***
	dof20/31	PEG 24h	11.573	13.285	0.0003	***
	dof20/31	PEG 48h	6.727	13.285	<0.000001	***
	dof20/31	PEG 72h	9.033	13.285	3e-05	***
	dof20/31	PEG R48h	6.44	13.285	1e-06	***
	dof43	PEG 3h	11.493	15.295	2e-05	***
	dof43	PEG 6h	12.15	15.295	2e-05	***
	dof43	PEG 9h	9.035	15.295	1e-06	***
	dof43	PEG 12h	10.025	15.295	2e-06	***
	dof43	PEG 24h	10.777	15.295	1e-05	***
	dof43	PEG 48h	10.803	15.295	4e-05	***
	dof43	PEG 72h	8.845	15.295	3e-05	***
	dof43	PEG R48h	9.66	15.295	4e-06	***
	dof33	PEG 3h	8.6	7.703	0.02	*
	dof33	PEG 6h	7.225	7.703	0.121	ns
	dof33	PEG 9h	5.347	7.703	0.0005	***
	dof33	PEG 12h	6.403	7.703	0.0041	**
	dof33	PEG 24h	7.91	7.703	0.397	ns
	dof33	PEG 48h	6.31	7.703	0.0027	**
	dof33	PEG 72h	4.36	7.703	9e-05	***
	dof33	PEG R48h	6.417	7.703	0.0052	**
	dof9/39	PEG 3h	13.14	16.375	0.0002	***
	dof9/39	PEG 6h	15.68	16.375	0.019	*
	dof9/39	PEG 9h	4.977	16.375	<0.000001	***
	dof9/39	PEG 12h	9	16.375	1e-05	***
	dof9/39	PEG 24h	13.287	16.375	0.0002	***
	dof9/39	PEG 48h	9.81	16.375	2e-05	***
	dof9/39	PEG 72h	8.38	16.375	6e-06	***
	dof9/39	PEG R48h	7.68	16.375	7e-06	***
	dof27	PEG 3h	14.56	12.265	0.0012	**
	dof27	PEG 6h	14.055	12.265	0.0023	**
	dof27	PEG 9h	12	12.265	0.411	ns
	dof27	PEG 12h	12.375	12.265	0.711	ns
	dof27	PEG 24h	14.52	12.265	0.0017	**
	dof27	PEG 48h	9.68	12.265	0.0009	***
	dof27	PEG 72h	10.325	12.265	0.0022	**
	dof27	PEG R48h	10.775	12.265	0.0063	**
	dof10	PEG 3h	11.25	5.687	7e-06	***
	dof10	PEG 6h	11.24	5.687	7e-06	***
	dof10	PEG 9h	5.365	5.687	0.279	ns
	dof10	PEG 12h	11.505	5.687	3e-05	***
	dof10	PEG 24h	11.27	5.687	7e-06	***
	dof10	PEG 48h	11.345	5.687	1e-05	***
	dof10	PEG 72h	7.455	5.687	0.0028	**
	dof10	PEG R48h	6.945	5.687	0.0096	**
	dof15	PEG 3h	12.307	5.16	2e-05	***
	dof15	PEG 6h	10.697	5.16	5e-05	***
	dof15	PEG 9h	2.175	5.16	0.0003	***
	dof15	PEG 12h	4.915	5.16	0.403	ns
	dof15	PEG 24h	13.907	5.16	4e-06	***
	dof15	PEG 48h	11.327	5.16	2e-05	***
	dof15	PEG 72h	9.235	5.16	0.0002	***
	dof15	PEG R48h	9.415	5.16	0.0001	***
	dof42	PEG 3h	17.855	9.595	<0.000001	***
	dof42	PEG 6h	9.737	9.595	0.283	ns
	dof42	PEG 9h	15.87	9.595	3e-06	***
	dof42	PEG 12h	14.175	9.595	2e-06	***
	dof42	PEG 24h	14.595	9.595	<0.000001	***
	dof42	PEG 48h	10.82	9.595	0.0056	**
	dof42	PEG 72h	9.01	9.595	0.0025	**
	dof42	PEG R48h	10.14	9.595	0.026	*
	dof34	PEG 3h	12.185	4.16	<0.000001	***
	dof34	PEG 6h	10.44	4.16	3e-06	***
	dof34	PEG 9h	12.675	4.16	<0.000001	***
	dof34	PEG 12h	13.865	4.16	2e-06	***
	dof34	PEG 24h	13.875	4.16	<0.000001	***
	dof34	PEG 48h	15.47	4.16	<0.000001	***
	dof34	PEG 72h	6.297	4.16	0.0002	***
	dof34	PEG R48h	5.953	4.16	3e-05	***
	dof16/21	PEG 3h	2.975	0.645	0.0013	**
	dof16/21	PEG 6h	1.86	0.645	0.01	*
	dof16/21	PEG 9h	-1.7	0.645	0.0009	***
	dof16/21	PEG 12h	5.65	0.645	5e-05	***
	dof16/21	PEG 24h	1.1	0.645	0.166	ns
	dof16/21	PEG 48h	-0.3	0.645	0.03	*
	dof16/21	PEG 72h	-0.9	0.645	0.0046	**
	dof16/21	PEG R48h	0.565	0.645	0.779	ns
	dof1/24	PEG 3h	16.055	13.55	0.0017	**
	dof1/24	PEG 6h	8.92	13.55	0.0001	***
	dof1/24	PEG 9h	14.725	13.55	0.021	*
	dof1/24	PEG 12h	15.015	13.55	0.0089	**
	dof1/24	PEG 24h	17.15	13.55	0.0003	***
	dof1/24	PEG 48h	13.52	13.55	0.928	ns
	dof1/24	PEG 72h	7.763	13.55	8e-05	***
	dof1/24	PEG R48h	12.693	13.55	0.064	ns
	dof2	PEG 3h	11.113	16.06	3e-06	***
	dof2	PEG 6h	13.557	16.06	1e-06	***
	dof2	PEG 9h	12.8	16.06	4e-06	***
	dof2	PEG 12h	7.91	16.06	<0.000001	***
	dof2	PEG 24h	6.295	16.06	1e-06	***
	dof2	PEG 48h	14.19	16.06	2e-06	***
	dof2	PEG 72h	11.45	16.06	1e-06	***
	dof2	PEG R48h	10.343	16.06	1e-05	***
	dof14/40	PEG 3h	10.375	10.287	0.273	ns
	dof14/40	PEG 6h	9.38	10.287	0.0004	***
	dof14/40	PEG 9h	6.87	10.287	1e-06	***
	dof14/40	PEG 12h	11.357	10.287	0.0009	***
	dof14/40	PEG 24h	9.707	10.287	0.0041	**
	dof14/40	PEG 48h	8.005	10.287	0.0002	***
	dof14/40	PEG 72h	3.96	10.287	2e-06	***
	dof14/40	PEG R48h	5.72	10.287	4e-05	***
	dof41	PEG 3h	12.503	12.96	0.0025	**
	dof41	PEG 6h	12.027	12.96	0.0012	**
	dof41	PEG 9h	8.71	12.96	1e-06	***
	dof41	PEG 12h	12.99	12.96	0.739	ns
	dof41	PEG 24h	6.74	12.96	<0.000001	***
	dof41	PEG 48h	5.393	12.96	<0.000001	***
	dof41	PEG 72h	11.18	12.96	0.0009	***
	dof41	PEG R48h	11.475	12.96	7e-05	***
	dof5/25	PEG 3h	18.595	15.61	3e-05	***
	dof5/25	PEG 6h	12.82	15.61	0.0001	***
	dof5/25	PEG 9h	15.513	15.61	0.601	ns
	dof5/25	PEG 12h	13.62	15.61	0.0003	***
	dof5/25	PEG 24h	10.865	15.61	4e-05	***
	dof5/25	PEG 48h	12.17	15.61	5e-05	***
	dof5/25	PEG 72h	15.49	15.61	0.44	ns
	dof5/25	PEG R48h	9.37	15.61	2e-06	***
	dof28	PEG 3h	5.163	6.89	7e-05	***
	dof28	PEG 6h	15.97	6.89	1e-06	***
	dof28	PEG 9h	14.545	6.89	<0.000001	***
	dof28	PEG 12h	17.755	6.89	<0.000001	***
	dof28	PEG 24h	5.167	6.89	0.0002	***
	dof28	PEG 48h	15.19	6.89	3e-06	***
	dof28	PEG 72h	4.847	6.89	0.0003	***
	dof28	PEG R48h	15.057	6.89	4e-06	***
3	dof30/44	high temperature3h	5.535	17.265	<0.000001	***
	dof30/44	high temperature6h	6.85	17.265	1e-06	***
	dof4	high temperature3h	7.985	11.21	<0.000001	***
	dof4	high temperature6h	10.47	11.21	0.0004	***
	dof7/35	high temperature3h	5.997	15.835	2e-06	***
	dof7/35	high temperature6h	5.665	15.835	<0.000001	***
	dof13/38	high temperature3h	10.635	10.707	0.73	ns
	dof13/38	high temperature6h	10.06	10.707	0.012	*
	dof36/37	high temperature3h	13.95	15.34	0.0003	***
	dof36/37	high temperature6h	13.42	15.34	8e-05	***
	dof20/31	high temperature3h	8.67	13.285	6e-06	***
	dof20/31	high temperature6h	8.685	13.285	<0.000001	***
	dof33	high temperature3h	6.35	7.703	0.01	*
	dof33	high temperature6h	7.385	7.703	0.21	ns
	dof9/39	high temperature3h	8.975	16.375	2e-06	***
	dof9/39	high temperature6h	9.427	16.375	2e-06	***
	dof3/29	high temperature3h	9.8	15.593	1e-06	***
	dof3/29	high temperature6h	9.605	15.593	1e-05	***
	dof12	high temperature3h	10.03	8.705	0.0028	**
	dof12	high temperature6h	10.32	8.705	0.0011	**
	dof15	high temperature3h	11.853	5.16	3e-05	***
	dof15	high temperature6h	11.803	5.16	3e-05	***
	dof42	high temperature3h	10.217	9.595	0.014	*
	dof42	high temperature6h	10.56	9.595	0.002	**
	dof34	high temperature3h	8.017	4.16	2e-06	***
	dof34	high temperature6h	7.963	4.16	<0.000001	***
	dof17/22	high temperature3h	12.02	6.205	3e-06	***
	dof17/22	high temperature6h	10.77	6.205	5e-06	***
	dof1/24	high temperature3h	12.073	13.55	0.018	*
	dof1/24	high temperature6h	18.8	13.55	0.0001	***
	dof2	high temperature3h	8.245	16.06	<0.000001	***
	dof2	high temperature6h	12.317	16.06	2e-06	***
	dof14/40	high temperature3h	9.873	10.287	0.055	ns
	dof14/40	high temperature6h	9.19	10.287	0.0002	***
	dof5/25	high temperature 3h	10.81	15.61	0.0018	***
	dof5/25	high temperature 6h	9.67	15.61	0.0007	***
4	dof30/44	low temperature3h	9.9	17.265	3e-06	***
	dof30/44	low temperature6h	9.335	17.265	<0.000001	***
	dof4	low temperature3h	7.485	11.21	7e-05	***
	dof4	low temperature6h	8.215	11.21	<0.000001	***
	dof7/35	low temperature3h	4.49	15.835	<0.000001	***
	dof7/35	low temperature6h	3.953	15.835	<0.000001	***
	dof13/38	low temperature3h	9.34	10.707	0.0052	**
	dof13/38	low temperature6h	10.025	10.707	0.017	*
	dof36/37	low temperature3h	17.583	15.34	1e-05	***
	dof36/37	low temperature6h	15.14	15.34	0.257	ns
	dof20/31	low temperature3h	8.68	13.285	<0.000001	***
	dof20/31	low temperature6h	9.097	13.285	3e-06	***
	dof33	low temperature3h	7.715	7.703	0.957	ns
	dof33	low temperature6h	7.68	7.703	0.924	ns
	dof9/39	low temperature3h	8.74	16.375	5e-06	***
	dof9/39	low temperature6h	8.07	16.375	2e-06	***
	dof3/29	low temperature3h	8.07	15.593	2e-06	***
	dof3/29	low temperature6h	8.467	15.593	1e-06	***
	dof12	low temperature3h	9.15	8.705	0.107	ns
	dof12	low temperature6h	8.215	8.705	0.063	ns
	dof15	low temperature3h	11.547	5.16	3e-05	***
	dof15	low temperature6h	10.863	5.16	5e-05	***
	dof42	low temperature3h	9.96	9.595	0.062	ns
	dof42	low temperature6h	10.123	9.595	0.019	*
	dof34	low temperature3h	5.507	4.16	1e-05	***
	dof34	low temperature6h	6.307	4.16	1e-05	***
	dof17/22	low temperature3h	11.413	6.205	1e-06	***
	dof17/22	low temperature6h	11.807	6.205	<0.000001	***
	dof1/24	low temperature3h	6.93	13.55	4e-05	***
	dof1/24	low temperature6h	7.967	13.55	6e-05	***
	dof2	low temperature3h	11.363	16.06	1e-06	***
	dof2	low temperature6h	10.743	16.06	<0.000001	***
	dof14/40	low temperature3h	14.467	10.287	<0.000001	***
	dof14/40	low temperature6h	15.21	10.287	1e-05	***
	dof5/25	low temperature3h	9.11	15.61	2e-06	***
	dof5/25	low temperature6h	8.787	15.61	1e-06	***

## Sheet: Table S7
The sequence comparison results of each species
>LuDof1
MQDIHSIGGGARFVAGDRRLRPHNQPVNCPRCDSVNTKFCYYNNYNLSQPRHFCKSCRRYWTSGGVLRNVPVGGGCRKPKRSKPKQNPASSSAADSTTQPPEDKLNFADSHSSSESSSLTAPTTEVISVGNYSISDQNNKLIGNSSLNPSFETASFPVQGGECGMFQFQLREMGSITSLRSWTTKETPSFDTPLSQGQSKDEEEWRMQGMIDPTDQDEYLSVLQSGRSGGFGPLDWNEAGGGGGYFDLPLSAVDHAYWSQSQWNYD-------------------------------------------------------------------------------------------------------------------------------------…
>LuDof2
MPSAETTKRAAGAAHLHPHPPPPPPPPEQEQLPCPRCDSTNTKFCYYNNYNFSQPRHFCKSCRRYWTHGGTLRDIPVGGATRKSAKRCRTSASCNTTSANTISSDQSPAVVGPVFAAGRNGAPSQYGGGGCVGDEQVEKASNFFWALGGPLGLGLESKGNGGLGTLCGNFTSLLSNHGPGFAGNGFGPGYDDIGFGLGRGIWPFQGVEHGGGAGFGAGTGGGDSNAWQFDNGGNGFGVGGGAGGGGGGDCLSWPDLAISTLGNGLK-------------------------------------------------------------------------------------------------------------------------------------…
>LuDof29
MDTAQWPQEIVVKPVEEILTTPQNQKPGGGGGKVNSSSRNNNVTDQKEQQKAILNCPRCNSTNTKFCYYNNYSLTQPRYYCKTCKRYWTEGGSLRNIPVGGGSRKNKRPHPPPNPSDPSSSSNNYSNPSKKLPGLVSSPASTLPHPPPLNPKMIQDQEGQLHHQDLNLAFPRSFTELISHHHHHESNNNNHVSAMELLTGISSSSSGPSFMHMPPSGHVYNNNASFTGVMHDDHQEFVKPSGLSFSLDDIGLGISTSNNGNSNGNSSNRPFFSFEDLKQVPPSNNNHHHHNHDSNGKEDHQQQHVADSNGYWTGMLGGGGGGSW---------------------------------------------------------------------------…
>LuDof30
MMGLRTKQVSKDLVLDWSQSTLVNPPPDQTARKQHQKNPDQNQSRSEPLNCPRCDSTNTKFCYFNNYNKSQPRHFCKACKRHWTKGGTLRNVPVGGGRKNKRFSNPNGGNNIGKIINKVSPKMVIQAHQRPKQSIQENRACPNDVVLQRLMTTSPLPPPEIGAGVNFTCGEMGSSIFAQGLSFTYSAAGFEFPGSSSATATWQVPSTISDEKSMVIDDVVATTANDASYWNWDDMDSFVSGADLNIPWDVDDSEVKP----------------------------------------------------------------------------------------------------------------------------------------------…
>LuDof31
MDTAQWPQGIVVKPSNGTTNPQKSAGGKINGVKEGVNCPRCNSTNTKFCYYNNYSLTQPRYFCKTCRRYWTEGGTLRNIPVGGGSRKNKRPSSSSASSFSSVSPNTSKKLLPGLVSSSSNYSAAPSLPSSTSSTKIAAPQNPKMMMMNQEEGHDLNGQMVFPRSFTELMHNHHHQVQPTIAVDDHHDRNNQVSALELLNRSSGGLNSNSGSFMHSHDHGHGQGQDAGFDNYTSGLSFLQHQDFKPSSSSSSLSFSLDGVGLGRPTLLFPFKDLKQVPTIASNGKANDDHDDHGRAAAADSSGYWTGMLGGGSW--------------------------------------------------------------------------------------…
>LuDof32
MSGIHLHHHQQQQQNEKEVKVNKAAASSSSSTAAAAADEGVVIIKCPRCDSPNTKFCYYNNYSLSQPRHFCKTCRRYWTKGGALRNVPVGGGCRKSKKLKSSSSYSSSSSASAAAGATSSSSSDISGFKFFSPPPTNNTMDFNVKGLSLMSPPGPSTYNSHHHNNHPFGMDLSVSSLEPPYGMGGSMNVNTSLASSIESLSCMNQDLHWKLQQQRLGLMLKEDGTAGGVVEAEKAPLQPILFRELNINNTSRQQQQHHQQGRAGAGGGDHHETEWFFGNSSYVQQVTSAAAADHHQAAAAPSNNNKSVNTNANDEIQQQHHQIETNWNVKGQQQQVHAWGDLHPYNH----------------------------------------------------…
>LuDof33
MMGSTSSAVRKANSMAEKARQAKIPQPEAALKCPRCESTNTKFCYFNNYNLSQPRHFCKTCRRYWTRGGALRTVPVGGGCRRNNKRTNKSKRTSSSSKSPQGVGGDSCYDTSTTSAYVPTSTSTTSIHHHQLNLGQLPPLLPPLQHMHLGGYGNDMGLNFTGLLPSPANAPGSGVGSMLRMHQQNHHQLPFFASLDQQQSSGVLYEPSSARSEKLESAAAGNSLLMSRNFLGKFMSSSSSGGDHSNDNNDDQEMYSWQPPSSNNYDGWISNTAVDATLPPGFTSPSSTSHLL-----------------------------------------------------------------------------------------------------------…
>LuDof34
METKFCYYNNYNVNQPRHFCKNCQRYWTAGGTMRNVPVGAGRRKNKATSSTAVSQQQQQYNQIIVSEALRSAHHQSHVMNGGGTTVLSFRSDSPLCESVASILNISESAQAGFQPRRGTTGNVDDCSGGFSGSNSSDKVVNNCQGFSWPFAVPPPGFCPPGYPISFYPAPVPPPYWGCAAVPALPWNGAQCVAPLSPKAASSTSSSPATSPLGKHSRDGGEFARSDDGGLSEEPPLRKMSNGSSSSDRRVVVPKTLRIDDPNDAAKSSIWATLGISNSANPSSNKGGDHMFQGFQSKGGNRVPRSGASLMLQANPAAMSRSLNFRENN-----------------------------------------------------------------------…
>LuDof35
MHEIQLQTPTKDPAIKLFGKNLPFHSDAADPLVISAGDPSSSNRNRVEVDKKTNKDCFPDGEDTAEQDHGAMDDAEASAGTDNPKTSSVSEDDSSKSKSSKAADKEQGETADISQEKPVLKKPDKILPCPRCNSMDTKFCYYNNYNVNQPRHFCKACQRYWTAGGTMRNVPVGAGRRKNKNSSTHYRHITISEALEAARLEAPNDSTNHLQTRNGRVLSFGVDTTPVCDSMASLLNLADPKKVLNGFHSSADKPKVGDQNGDACSNGSMEEGGKPCSQEQPFVQNNINGFSPHPIPCLPGVPWHYPWNPMMPQLAFCPPGFAMSFYPPPPHHPHAAYWNNIPVQTPQYSSSSSNDKAPHSSCPISPTLGKHSREGEAAKPEDLEKDELSRHKNGSSVLV…
>LuDof36
MDIGAARDSGGMFWTEPPPPLTNIGGAVERTTPSCPRCGSSNTKFCYYNNYSLTQPRYFCKGCRRYWTKGGSLRNVPVGGGCRKSRRPNNHHNNNNNKSSSSSSFKISYNSRRLSHDKTTTTTTTYTAAPPDQHHQNGSHIDLATVYAKFLNNSTNGANDTLLPSTNNPMEGASISLSAATSSSATSLFSSSMMAVNLPLLHLPPGGGVDDQLMMYYCGGGGLNNNYELPLLPGEEDIFQLDPPRHQVVGTQNDDQEQHPIPDDGESNDHLMMIGNYWSSFELSNVTG---------------------------------------------------------------------------------------------------------------…
>LuDof37
MEIGAAADGGGMFWREPPPPLTTSSNNNIGGAVERTTPSCPRCGSSNTKFCYYNNYSLSQPRYFCKGCRRYWTKGGSLRNVPIGGGCRKSRRPNNKSSSSSFKISSSRRLSHDKTTTATYTAAPPDQHHQHGSHIDLATVYAKFLNSTNGANDDTLLPSTNNPMEGASSSSAATSSSAAAAAPSATSLFSSSMMAVDLPLLHLPPGSGGGDDQLMMYYCGGGGLNNNYELPLLPGEEDIFQLHPPRHQVVGTQNYHDQQQQRDPIPDDDDDDSNDHDLMMFGNYWSSFELSNVTR--------------------------------------------------------------------------------------------------------…
>LuDof38
MVFSSIPAYLDPANWQQQQQQQQHFISDAAPPPPPPPPPPPPPPPTAGSIRPGSMADRARMANVPMPEPALKCPRCESTNTKFCYFNNYSLSQPRHFCKTCRRYWTRGGALRNVPVGGGCRRSNKRSSSKGGGGGGSGASSSKSPVSGGGGNNYTSSCNTASSGDHLFGMGGGPPLRFMAPLQYHYGLSEFGGGDHHHHNNNNHLYGGVSNSGLGGDFQVGGGAAGSVMSGMDTWRLQKQQMQMGLMGAGLMDSSASSSSSSGAIMYPFESGEMAAGWKSSLGLTNCSMITTQMAAVKMEEISQQRQQQYRNQQQESAGSLARQLLMGINNQHNNNMNGVINHHEGYNTSWGINAATGGGYLQTRELLDINEFIGLVC---------------------…
>LuDof39
MDAAQWPKDINLARPMEEMVASASNINTNNYMTNNNNNNNNNNNNNNSNLSGNIPKVGGETGGDVQNKKAAVRPQEQVNCPRCNSTNTKFCYYNNYSLTQPRYFCKSCRRYWTAGGSLRNVPVGGGSRKNKRSSSLPSSSSITNTTTSSSSGINKLTTIPDLNPPSFSSQNPKAFQGQDLNLGFPPIHQDTTHQGLEVLRSNGMAGNNPTRGLNSFITNPTMASGTDNNRHPNPVLYSSNISSSSSAAGFHMQEEFKPPTLNFSIDHHQQQQQHHHGIDQHDESGGEMDNVGRILFPFGDHHHHLLKQQQQHQIPGDKGQQEHGHHVDHNNNSGGGGGGGGGYWSGMLGGSGAW---------------------------------------------…
>LuDof42
MPSTQPEAAGIKLFGKTIAIIKPPKQDPKPEEDDEEPSLDKKPEKIIPCPRCKSMETKFCYFNNYNVNQPRHFCKGCQRYWTAGGALRNVPVGAGRRKNKPPGRDSPPIGGGGGGGGGGGFLDHGFDGRNQFPLEDPAVGEWHVAAAGMHGSGLMDVFPIKRRRLDSGGQPC-----------------------------------------------------------------------------------------------------------------------------------------------------------------------------------------------------------------------------------…
>LuDof40
MENPISSSSAASLAAAGQDNNNNNNQPPQLRCPRCDSANTKFCYYNNYSLSQPRHFCKSCKRYWTRGGTLRNVPVGGGCRKNHKRPNSSTPAANKRFPLPLPSSSSSATSTLVLESPNHHNNQINNPLLYGLQHSPAPAASSHHPHHLVSSLSSNGLEYSGISPSMATLLASTLNNKFSSSSTSSNGVVKPDHYSGGFEGLQMGIHGVVKAHHQQEQGQDWNINNFGSNQNNLGWGQVLMNDHHHHHNQVVEGVGSGQEPGYWTGLWSDPGSNNIGPSVTSLI--------------------------------------------------------------------------------------------------------------------…
>LuDof41
MEGNSQQQDRSRSAAAMPVPPAQKCPRCDSANTKFCYYNNYSLTQPRYFCKTCRRYWTQGGTLRNVPVGGGCRKGKRAKLAASSSAVASTSTASPAATSTGGGGGGSSMGDLMAGSSAGVGSGFGSFYPVHGAGGSGLLTSFAGVQSLTRNPQADFVGTSSSALSNLGLLQGLGSPFGAAPFYGQENLMGQLGNFGNFRARQVNSWQQEGGYINATGAASVASNSVGVPPPETALWSTTTVANVDLKDENKNGGGGGGGQFQGYGAS------------------------------------------------------------------------------------------------------------------------------------…
>LuDof3
MDTAQWPQEIVVKPIEEILTTPQNQKPGGGGGKVNSSSRNNNNDVTDQKEQQKAILNCPRCNSTNTKFCYYNNYSLTQPRYYCKTCKRYWTEGGSLRNIPVGGGSRKNKRPHPPPNPSDPSSSSNNYSNPSKKLPGLVSSPASTLPPPPLNPKMIQDQEGQLHHQDLNLAFPRSFTELISHHHHHESNKNNNNNHVSAMELLTGISSSSSGPSFMHMPPSGHVYNNNASPFPGVNVMHDDHQEFVKPSGLSFSLDDIGLGISTNSNGNSNGNSSNRPFFSFEDLKQVPPTNNHHHHDHSNGKEDQQQQQHVADSNGYWTGMLGGGGGGSW---------------------------------------------------------------------…
>LuDof4
MPSTQPEAAGIKLFGKTIAVVKPPKHDPTPEEDEEEPSLDKKPEKIIPCPRCKSMETKFCYFNNYNVNQPRHFCKGCQRYWTAGGALRNVPVGAGRRKNKPPGRDSPPISGGGGGEGGGFLDHGFDGRSQFQLEGPAVGEWHVAAAGMHGGGLMDVFPIKRRRLDSGGQPC------------------------------------------------------------------------------------------------------------------------------------------------------------------------------------------------------------------------------------…
>LuDof5
MVFSSIPVYLDPPNWHHHHHQHHQQHQLPPLPTQQMVPHGGGAVGAASIRPGSMADRARQAKIPQPEPGLKCPRCESTNTKFCYFNNYNLTQPRHFCKTCRRYWTKGGALRNVPVGGGCRRNKKSSAGKGNKNSGGSGGGGGSSGSGTSTSSAAAAGAGMILPSEIMGHLPHHHQLPPFLAHQFGAGSNNLGLNYGGGGGGSGGGGEMGLFQMGGSSSNSGMVQQFPFFETAAAAAAGNLYGSFQNEGMMSGGGGGGTSNSSSRVNAQLAPVKPELQGVNLVTRQSFADSDSGNQYWGGRGAGNAGASWTDLTESIKREVVNSWTKGGSGLSPIFR---------------------------------------------------------------…
>LuDof6
MQDIHSIGGGGSGAGGGGGGRSLFGGDRRLRPPQQHHHLGQSPLSLKCPRCDSSNTKFCYYNNYNLSQPRHFCKGCRRYWTKGGVLRNVPVGGGCRKNKRSKKLTNDSSASSNISTTAPRDQPKKSDPNDHSSSESSSLSASAAVEAVHSSTSASDLNKGTKNHDVLNRIGESKLFDGFETAADCGIFQEIGSFTSLIGSSADTLPFEFAGTTPVEQGMGLIDQTAMGNSRSRSGGGFGALDWEETGDGSGSAALFDLPSAVDQAYWSQSQWTTNGQDPSAGLYLP-----------------------------------------------------------------------------------------------------------------…
>LuDof7
MTCSQCYRKMQEIHLQTPTKDPAIKLFGKNLPFHSDPAADPLAISAGDPSSSDGNRGEDDKKTNKGDGAMDDVEASAATDNTKTTSVSEEDSSKSKSSKAGDKEQGDAAYTSGEKPVLKKPDKILPCPRCNSMDTKFCYYNNYNVNQPRHFCKACQRYWTAGGTMRNVPVGAGRRKNKNSSTHYRHITISEALEAARLEAPNDSTNHLQTTNGRVLSFGVDTTPVCDSMASLLNLADPKKVLNRFPSSADKPKVGDQNGDACSNASMEEGGKPCTQEQPFVQNNINGFSPHPIPCLPGIPWHYPWNPMMPQLAFCPPGFAMSFYPPPPHHPHAAYWNNIPVQSPQYSSSSSNDKATYSSGPISPTLGKHSREAEAVKPEDLEKEELSRHKNGSSVLVPK…
>LuDof8
MSDFKLFGQTILFPLHEQQQQRRGVEDGSSFSSSTSSGSNHDREEDEEACLDERCSGSEGDANMDQSGNDETNDENRGIGSSKDHKQSGDKGGKSDQSETTTSSSQQQQQDKTLKKPDKILPCPRCNSMETKFCYYNNYNVNQPRHFCKNCQRYWTAGGTMRNVPVGAGRRKNKATSSTAVSQQQQQYNQIIVSEALRSAHHQSHVMNGGGTTLLSFQSDSPLCESVASILNISESAQAGFQPRRGATGNVDDCSGGFSVTGSNSSDKVVNSCQGFSWPFAVPPPGFCPPGYPISFYPAPVPVPPPYWGCAAVPAIPWNGAQCVTPLSPKAASSTNSSPATSPLGKHSRDGGEFVRSDDGGLSEEPPLRKMSNASSSSNRRVVVPKTLRIDDPNDAAKS…
>LuDof9
MDAAQWPKCFQDINLARPMEETVASASNINTNNYMINSNSNNNNSNMSGNIPKAGGETGGDVHNKKAAVRPQEQVNCPRCNSTNTKFCYYNNYSLTQPRYFCKSCRRYWTAGGSLRNVPVGGGSRKNKRSSSLPSPSSSITNTSTTSSSSGTNKLTTIPDLNPPSFSSQNPKAFQGQDLNLGFPPIHQDTSTAPQGVFLFLLIFVFSNTGLEVLRNDGMAANNPTRGFNSFISNPAMASSADNNRHPNPVLYSSNISSSSSAAGFHMQEEFKPSTLNFSIDHHHQQQQQHHHHGIDEQESGGEMDNVGRILFPFGDHHHHHHLKQQQQHQIHGGKGQQEHGHHVDHNNTSGGGGGGYWSGMLGGSGAW-------------------------------…
>LuDof10
MDPTAPPPHPPSPQWQQQGIVVGSEEALSYYAATPPPPPHATAAAQSRKAVLSAAPPEAVIKCPRCQSSNTKFCYYNNYSLTQPRYFCKTCRRYWTRGGALRDVPIGGGSRKSAASKHSSSSADRSLLPAASKKQLVTTTADVAGQDQNLAYNPPPRAAYKFSEVVYQFLNPNYYSMVPLLPNHNNGDGGRGDELGMMKPPPPALCYPPFHGGGFEIRDEDDDHEESDVGCNEERVLFPIHDYVKPAVTINGATVAPAGTSTTTAAEFWNGVFGGGGGGGSTW--------------------------------------------------------------------------------------------------------------------…
>LuDof11
MQDPTSEFPMIHQQPAPPFPEQEQLNCPRCDSSNTKFCYYNNYNLSQPRFFCKDCRRYWTKGGALRNIPVGGGGGGTRKNAKRSSNSNQKRANPDPTPDSSPSVTRRLVSEPTSPPSSSSVPSGADQDPTRLYPGRDMGLDSELSQFPHQICFRKSEMQRKHLELEEQIRKEPAAGDATGFHLWPSSPNR-----------------------------------------------------------------------------------------------------------------------------------------------------------------------------------------------------------------…
>LuDof12
MEPWEGGREGEMAESMVTSSTHNRNNIQSAGKAAKAAQPPEQALKCPRCESTNTKFCYYNNYSLTQPRYFCKSCRRYWTKGGTLRNVPVGGGCRKSTTKRSSSSGRRMTTTGADQDSQLSMPIMPLTGFLTSSAYDSNDLSLAFARLQKQQYQIGFDEDTTIATNTPTSTSTSTPPGFLEALRSSFLHTAGPNGNFSYNYGDDDQGYSGNNNNNNNNNNNNNNNNNNNNNNNNNNGIMSFQNDQMMGINKEEYLEESSNSANTNGKGMLWGLLPPNWQMMNYNYGLNQHQYGTITTTTTTDHHHETAGSNANEGSGGWWNSGNINAAGGGGGGLGGGSAANWHNAATGGGLVNSSALM-----------------------------------------…
>LuDof13
MVYSSIPAYLDPANWQQPQIHPQSGGDLNITGNGSLHQHQHFISHAAPPPPPPPPPPTTGSIRPGSMADRARMANVPMPEPALKCPRCESTNTKFCYFNNYSLSQPRHFCKTCRRYWTRGGALRNVPVGGGCRRSNKRSSSKGGGGSGASSSKSPVSGGGGNNYTSSCNTSSSGDHLFGMGDGPPLRFMAPLQYHYGLSEFGGGDHHHHHSNANNSHLYGGVLNSGLGGDFQVGGGAAGSVMSGMDMWRLQKQQMQMGLMGAGLMDSSASSSSSSGAIMYPFESGEMAAGWKSSLGLTNCSMITTQMAAVKMEEMSQQRQQQYRNQQQESAGSLARQLLMGINSQQNNNNNNNNMNGVINHHEGYNTSWGINAATGGGWTTADLSSFSSSSTSNNQL--…
>LuDof14
MGSYRTPILKLHNTDDPISTHHHKTKSMENPISSSSAAAGGQDNNNQPPQLRCPRCDSSNTKFCYYNNYSLSQPRHFCKSCKRYWTRGGTLRNVPVGGGCRKNHKRPNNSTSAANKRLPLPLPSSSSSATSTLVLESPNHLNNQINNPLLYGLQHYPAPEASSHHPHHLVSSFSSNGLGYSGISPSMATLLASTLNNKFSSSSTSSNGVVKPDHYSAGFEGLQMGIHGGVKAHYQEQGQDWNINNFGNNQNNLGWGQVLMNDHHHHHNQVVEGVGSGQEPGYWTGLWSDPGSNNIGPSVTSLI------------------------------------------------------------------------------------------------…
>LuDof15
MEGNSQQDRSKSAAAMPAPPGQKCPRCDSANTKFCYYNNYSLTQPRYFCKTCRRYWTQGGTLRNVPVGGGCRKGKRAKLAASASAGASTSTASPPSKLSTGGGGSGMGNFMASSSAGVGSGFGSFYPVHGAGGSGLLTSFVGIQSLNRNPQEDFVGTSSSLSSLGLLQGLASPFGAAPFYGQENLMGQLGNFGNFRAPQVNSWQQEGGYISAMGATSVASNSVGVPPPDTALWSTTTVANVDLKDEDKNGGGGGGQFQGYGAS----------------------------------------------------------------------------------------------------------------------------------------…
>LuDof16
MGTDGGMRSSSPFCRDPAIKLFGRKIAVPDSLIQAIPPSESNGCSNNDEKANKEGNSPMEEQEQQSSSEVMKKPDKVIPCPRCNSMETKFCYFNNYNVNQPRHFCKNCQRYWTAGGTMRNVPIGAGRRKNKHLASHYRQILVEKNPENSPPPEQPVVSCPSVVLKFGHEEVSLQQPPLCQSMQNLLNIGSEKSSLVDRSGGEEASTSENVTSRIDRDPEGDIDRSSSEDRNTTQLNPPLQCYPVTPLIVPWNWNGVAQYPNQVQLCPTSAPMLAIPPGYSPPLQFLPAASYLMWATTTPQSCQSPTSSTSSLGKHSRDSNDEDQKAEEEKTVLVVPKTLRIDESSLWSSAAAALSPKQEQQPSSVLVSKGSIFRTFDAKLDNAKVAHVVPDSSAHILEA…
>LuDof17
MMAADDQFILPPSIIDTTTTTAQCQWKPHLQIAPNCPRCASSNTKFCYYNNYSLSQPRYFCKSCRRYWTKGGSLRNVPVGGGCRRTRRSKSSRSSRGPPPPPTDAQNITSSGGGGDSSTSSSDIDMAVVFAKFLNPAADGVTNSNSASSTPESGQISEDHDGIVFPLGGNLADPYEFTDLFREEGFLEGDDQINQEESMIDALGLQTLLSDEMAQLEAALWTTSTAMDPGLPAASAAWEALEQSGFDASGDMNNWGCYDLQLQGNFDNFPGH-------------------------------------------------------------------------------------------------------------------------------…
>LuDof18
MPSETTGEKQTAEIHPSPSAASIVNNSGDAPPLPCPRCESTDTKFCYYNNYNLSQPRHYCKSCRRYWTQGGSLRKVPVGGGTRKSSSAKRHRSSSAASIIPNNTVNSSGLTNTTATSPSNSSPCMSSDYSMLPIQPSGPTSPVIIPDPVLPSFKSVEKYDELNLKENQQPAVTGSGNEAGSGSGSFISLLNTQGGSGSGSIVGFQGGYDGSDYGYCEMGLVLGGGGRGMWPYYPTTTDYLSGCGGEGDGDGGSSVTWQQMGDVEGRGGGGGGGGGGGNEGPYVEDSDGFGWPNVVIPAPAKGLMK----------------------------------------------------------------------------------------------…
>LuDof19
MAFPSSLSVYHLDPSNWQQNLNPNGIIGGGGSITTNQLAQPPMPMFHIGSGGGGGGGNDIGTAVAGKANSMAERARVAKIPHPGEAALKCPRCESTNTKFCYFNNYNLSQPRHFCKTCRRYWTRGGALRNVPVGGGCRRNKRTKGGMRSKSAGGGTTTTTNRVTTSLFGSSQNNLGRNSNYDLVHHQLPPTMLLPPLISNLGGEDLNFHPPPPCRDDGESSWGGGVGPTGTSGGIVEQWRMQQEQQQFPNFFASLEQQQNPSSVKMEGNNNNNLLSRNFLGNFEDHHQDYGGQYCWPPASGGSNIMNAWSNSGADHVLTGGFTSSASTSHLL-------------------------------------------------------------------…
>LuDof20
MKNGKAFTQSTAVAVVLKLKGRDCHITPLYGIVVKPSNGTTNPQKSAGGKINSAKEGVNCPRCNSTNTKFCYYNNYSLTQPRYFCKTCRRYWTEGGTLRNIPVGGGSRKNKRPSSSNSTSFSSSSSLSSNTAKQLLPGLVSSSSNNYSAAPSLPSSTKIAAPQNPKMMMMNQEEGQDLNGQLAFPRSFTELMHHHHQVQPSITVDDHDHQDRNNQVSALELLNRSSGGLNINSGSFMHSHDHGHGQDAGFDNYTSGLSFLQHQDFKPSSSSCSSLSFSLDGVGDGINGNGGLGRPPLLFPFEDLKQVPTTAGNGKANDDHDDHGRSAADSSGYWTGMLGGGSCRRYFSISSSSSSLYSSRERESGDLHGWKWRLRLGQTVLDFTVAVYLELKSNVDMTV…
>LuDof21
MGTDGGMRSSSPFCRDPAIKLFGRKIALPESLIQPIPPSESNGCSNNDEKANKEGNSSMEQEQQSSSEVMKKPDKVIPCPRCNSMETKFCYFNNYNVNQPRHFCKNCQRYWTAGGTMRNVPIGAGRRKNKHLASHYRQILLEKNPKDSPPPAQPVVSSPSVVLKFGHEEVSLQQPPLCQSMQNLLNIGSEKSSLVERNGGEEASTSENVTSRIDRDPEGDIDRSSSEDWNTTQLNPPLQCYPVTPLIVPWNWNGVAQYPNQVQLCPTSAPMLAIPPGYSPPLQFLPAASYLMWTTTTPQSCQSPTSSTSSLGKHSRDSNDEDQKADEEKTVVVVPKTLRIDESSLWSTAAAALSPKQEQQPSSVLVSKGSIFRTFDAKSDNAKVAHIVPHSSAHILEAN…
>LuDof22
MAADVASASDQFIPPPNIIDTTTTTTTQCQWKPHLQIAPNCPRCASSNTKFCYYNNYSLSQPRYFCKSCRRYWTKGGSLRNVPVGGGCRRTRRSKSSRSSRGPLPPPPATDALYTTTSGGGADSTTSSSSDIDMAVVFAKFLNPAADGFANSNSASSTPESGQTREDHDGIVFPSGGNFADPYEFTDLFREEGFLEADDQINQEESMIDALGLQTLLSDKMAQLEAALWSTSTAMDPGLTAASAAWEVQGHSGFDASGDMNNWGCYDLQLQGSFDNFPGH-----------------------------------------------------------------------------------------------------------------------…
>LuDof23
MPLETTGEKQTTANRPSSAASIVSNSGDAPPLPCPRCESTDTKFCYYNNYNLSQPRHYCKSCRRYWTQGGSLRKVPVGGGTRKSSSAKRHRSSSAASIIPNNTVNSSGLTNTTATSPSNSSPCMSWDYSIPPIQPSGHTSPVVIPDPVFPSFKSVEKSDELNLKESQQPAVTESGNEEGSGSGSGSGSGSGSGSGSGSGSGSFISLLTTRGGSGSGSLVEYQGGYDRSGYGYCEMGLGLGGGGREMWPYYPTTTDYLSGCGGEGGDGGGGSSVTWQQMGDVEGRGGGGNEGSYVEDTDGFGWPNFVIPAPAKGLMK-----------------------------------------------------------------------------------…
>LuDof24
MQDIHSIGGGARFFAGDRRLRPHNQPVNCPRCDSVNTKFCYYNNYNLSQPRHFCKSCRRYWTNGGVLRNVPVGGGCRKPKRSKPKQNPDSTSAVVSTADFTTQPPEDQLNSPDSHSSSESSSLSATATEVISVGNYSISEQNNKLIGNSSLNPSFETASFPVQGGECGMFQFQLQEMGSITSLTTSRAKETPSFDTPLSQGQSKEEEEWRMQGMIDPTIQDEYLTVLQSGRSSGAAGFGPLDWNEAGGGGGYFDLPPSGVDHVYWSQSQWNYD------------------------------------------------------------------------------------------------------------------------------…
>LuDof25
MVFSSIPVYLDPPNWHHHHHQQHQLSPLPAQQMVPHRGGGGGVGAASIRPGSMADQARQAKIPQPEPGLKCPRCESTNTKFCYFNNYNLTQPRHFCKTCRRYWTKGGALRNVPVGGGCRRNKKSSAAKGNKNSGGGGGGGSSGSGTSTSSAAAGMILPSEIMGHLPHHHQLPPFLAHQFGAGGNNLGLNYGGGGGGSGGGAEMGLFQMGGSSSNSGMVQQFPFFETAAGNLYGSFQNEGMMSGGGGGGTSNSSSRVNAQLAQVKPELQGVNLVTRQPFADSDSGNQYWGGRGAGNAGASWTDLTESIKREAVNSWTKGVLICLLFLGDLSSQSSPSRDKEDKCKL------------------------------------------------------…
>LuDof26
MFAYLEHITEFEDVESGLLDPSNGGDMLLAACSRQPAAMMERRLRPPQDQALKCPRCESTHTKFCYYNNYSLTQPRYFCKTCRRYWTKGGTLRNIPVGGGCRKSSSKKSNSNKNKSILTSASSSLTSSPTSSPSPAHHQHHLLHGHHFNSLLGNMVLENRAPPLDFMEGKLEGLGGGLSGNYNYDFVMGNGGSSFNDHGGVSVGRLGGGGGGQNGHFNGLSSNLSIMESCQRLMLPYDANEDRTIGDVKPAAAKRLSLDSWQDHHHHHGGGGINVVGKESGFGYFNNSMNSTLLDQSWINNEVSTTNHHHHHHAMMNGGYNGSGSATSSSILHNN----------------------------------------------------------------…
>LuDof27
MDPPPQWQQQQGIAVGGEEEALSYSAATPPPPPHATAAAQSRKGEAVIKCPRCQSGDTKFCYYNNYSLTQPRYFCKTCRRYWTRGGALRDVPIGGGSRKSAPAKRSSSSADRSPPPHAASKKKLVTTTADKAGQELNLAYHPPPRAAYKFSEVVHQFLNPNYYSMVPLLPYHNNCGGGRGDELGMMKPLPPPPPPPPAFCCPAFHGGGFEIRDEDDDHEESDVGCNEERVLFPINDDVKPAVTINGATVAPVGTSTTTTAAEFWNVMFGGGGG------------------------------------------------------------------------------------------------------------------------------…
>LuDof28
MFHSVCSSGEVRPETLASLQGSRPHLETAPNCPRCASSNTKFCYYNNYSLSQPRYFCKGCRRYWTRGGSLRNVPVGGGCRRRKSRRSSRTAAAAPPLPPVEAAATDLRRADIDMADVFAKFLNPESVSNSSSSMASTPESGGTLFLATAGEEAEYELMADLFREEGFPEEQSLEMINVTLLSEEMAELEAALWSTTTVDTDHQVTMPSPLGFDSGDFGVSIGNSDCFDLPL------------------------------------------------------------------------------------------------------------------------------------------------------------------------…
>LuDof43
MAFPSSVSFYLDPSTWQQQQQQQQQQQQQQQQQQQQQQSLSTENGAGNNDRAIPPHPGGGDGGNNIMGSTSSAVRKANSMAEKARQAKIPQPEAALKCPRCESTNTKFCYFNNYNLSQPRHFCKTCRRYWTRGGALRTVPVGGGCRRNNKRIKSKRTSSSSSSKSPQGVGGANCYGTSTSTYVPTSTNTTTHHHLNLGQLPPLMPPLQHMHLGDYGNDMGLNFTGLLPSPATAPGSGVGSMLRMHQQNHHHHQFPFFASLEQQQSSGVLYEPSEKMESGAAGNSLLMSRNFLGKFMSSSSSGGDNSSNNNNDDQEMYSWQPPSSNNYNGWISNAAAINYPKRESMNGRS--------------------------------------------------…
>LuDof44
MGLRTKQVSKDLVLDWSQSTLANPPPPNQTARKQHQKNPDQSQSQSEPLNCPRCDSTNTKFCYFNNYNKSQPRHFCKACKRHWTKGGTLRNVPVGGGRKNKRFSKPTGGNNIGKIINKVSPKMVIQAQRPKQSIQENRACPNDVVLQGLMTSSPLPPPEIGVNFSSGEMGSSIFAQGLSFTYSAAGFEFPGSSSATWQVPSTISEEKSVVINDVVATTANDASYWNWDDMDSFVSGADLNIPWDIDDPEVKP---------------------------------------------------------------------------------------------------------------------------------------------------…
>LuDof45
MSGIHLQQQQQQNEKEVKGNKAASSSSSTAAAAGDEGVVIIKCPRCDSPNTKFCYYNNYSLSQPRHFCKTCRRYWTKGGALRNVPVGGGCRKSKKLKSSTSYSSSASATSAAAAAYASSSSSDLSGFKFFSPPPTSTMDFNLKGLSLMSPPGPSTYNHHNHHPFGMDLSVSSLEPPYGMGGGSMNVNTSLASSIESLSCMNQDLHWKLQQQRLGLLKEDGTGGGVVVEAEKAPLQPILFRELNTTSRLQQHYPQQARAGGGGGDHESSSAAATEWFFGNSSYVQQVTSAAGDHHQAAASTPPSNNNNTTVTNANQIQQQQHDHHDQTETNWNVSGQQVHAWGDLHPYNH--------------------------------------------------…
>LuDof46
MGLTSLQVCMDSPADWLLQGTTMVDDIESGLLDPSNGGDMLMVACSRQPAAMMERRLRPPQDQALKCPRCESTHTKFCYYNNYSLTQPRYFCKTCRRYWTKGGTLRNIPVGGGCRKSSSKKSNSNKNKSILTSASSSLTSSPTSSPSPAHHHHLLHGHQFNSLLGNMVLENRAPPVDFMEGKLEGLGGGLSGNYNYDFVMGNGGSSFNDHGGVSVGGLGGGGGQSGHFHGLSSNLSIMESCQRLMLPYEASEDRTIGDVKPAAAKLLSLDSWQDHHHHHHGGGGINVVGKESGFGYFNNSMNGTLLDQSWINNEVSTSNQHHHAMMNGGYNGSGSATSSSMLHNN------------------------------------------------------…
>LuDof47
MQDIHSIGGGGSGAGGRGGGSLFGGDRRLRPPQQQQQQHHHLGQSPPLSLKCPRCDSSNTKFCYYNNYNLSQPRHFCKGCRRYWTKGGVLRNVPVGGGCRKNKRSKKPTNQSSASSNIFTSAPREQPKSDLNDQSSSESSSLSASAAVEAVHSSTSVSDLNKGTKNHDVLNRIGESKLFGGFETAAECGIFQEIGSFTSLIGSSAETLPYEFAGSTPDEQGMGLIDQTAIGNSRSRSGGGFGPLDWEETGGGSDSAVLFDLPIAVDQAYWSQSQWSTNGQDPSAGLYLP--------------------------------------------------------------------------------------------------------------…
>AtDof1.1
MGGSMAERARQANIPPLAGPLKCPRCDSSNTKFCYYNNYNLTQPRHFCKGCRRYWTQGGALRNVPVGGGCRRNNKKGKNGNLKSSSSSSKQSSSVNAQSPSSGQLRTNHQFPFSPTLYNLTQLGGIGLNLAATNGNNQAHQIGSSLMMSDLGFLHGRNTSTPMTGNIHENNNNNNNENNLMASVGSLSPFALFDPTTGLYAFQNDGNIGNNVGISGSSTSMVDSRVYQTPPVKMEEQPNLANLSRPVSGLTSPGNQTNQYFWPGSDFSGPSNDLL*---------------------------------------------------------------------------------------------------------------------------…
>AtDof2.2
MVFSSVSSFLDPPINWPQSANPNNHPHHHQLQENGSLVSGHHQVLSHHFPQNPNPNHHHVETAAATTVDPSSLNGQAAERARLAKNSQPPEGALKCPRCDSANTKFCYFNNYNLTQPRHFCKACRRYWTRGGALRNVPVGGGCRRNKKGKSGNSKSSSSSQNKQSTSMVNATSPTNTSNVQLQTNSQFPFLPTLQNLTQLGGIGLNLAAINGNNGGNGNTSSSFLNDLGFFHGGNTSGPVMGNNNENNLMTSLGSSSHFALFDRTMGLYNFPNEVNMGLSSIGATRVSQTAQVKMEDNHLGNISRPVSGLTSPGNQSNQYWTGQGLPGSSSNDHHHQHLM*----------------------------------------------------------…
>AtDof2.4
MVFSSIQAYLDSSNWQQAPPSNYNHDGTGASANGGHVLRPQLQPQQQPQQQPHPNGSGGGGGGGGGSIRAGSMVDRARQANVALPEAALKCPRCESTNTKFCYFNNYSLTQPRHFCKTCRRYWTRGGALRNVPVGGGCRRNRRTKSNSNNNNNSTATSNNTSFSSGNASTISTILSSHYGGNQESILSQILSPARLMNPTYNHLGDLTSNTKTDNNMSLLNYGGLSQDLRSIHMGASGGSLMSCVDEWRSASYHQQSSMGGGNLEDSSNPNPSANGFYSFESPRITSASISSALASQFSSVKVEDNPYKWVNVNGNCSSWNDLSAFGSSR*--------------------------------------------------------------------…
>AtDof5.1
MVFSSFPTYPDHSSNWQQQHQPITTTVGFTGNNINQQFLPHHPLPPQQQQTPPQLHHNNGNGGVAVPGGPGGLIRPGSMAERARLANIPLPETALKCPRCDSTNTKFCYFNNYSLTQPRHFCKACRRYWTRGGALRSVPVGGGCRRNKRTKNSSGGGGGSTSSGNSKSQDSATSNDQYHHRAMANNQMGPPSSSSSLSSLLSSYNAGLIPGHDHNSNNNNILGLGSSLPPLKLMPPLDFTDNFTLQYGAVSAPSYHIGGGSSGGAAALLNGFDQWRFPATNQLPLGGLDPFDQQHQMEQQNPGYGLVTGSGQYRPKNIFHNLISSSSSASSAMVTATASQLASVKMEDSNNQLNLSRQLFGDEQQLWNIHGAAAASTAAATSSWSEVSNNFSSSSTSNI…
>AtDof3.6
MVFSSLPVNQFDSQNWQQQGNQHQLECVTTDQNPNNYLRQLSSPPTSQVAGSSQARVNSMVERARIAKVPLPEAALNCPRCDSTNTKFCYFNNYSLTQPRHFCKTCRRYWTRGGSLRNVPVGGGFRRNKRSKSRSKSTVVVSTDNTTSTSSLTSRPSYSNPSKFHSYGQIPEFNSNLPILPPLQSLGDYNSSNTGLDFGGTQISNMISGMSSSGGILDAWRIPPSQQAQQFPFLINTTGLVQSSNALYPLLEGGVSATQTRNVKAEENDQDRGRDGDGVNNLSRNFLGNININSGRNEEYTSWGGNSSWTGFTSNNSTGHLSF*---------------------------------------------------------------------------…
>AtDof5.4
MQDIHDFSMNGVGGGGGGGGRFFGGGIGGGGGGDRRMRAHQNNILNHHQSLKCPRCNSLNTKFCYYNNYNLSQPRHFCKNCRRYWTKGGVLRNVPVGGGCRKAKRSKTKQVPSSSSADKPTTTQDDHHVEEKSSTGSHSSSESSSLTASNSTTVAAVSVTAAAEVASSVIPGFDMPNMKIYGNGIEWSTLLGQGSSAGGVFSEIGGFPAVSAIETTPFGFGGKFVNQDDHLKLEGETVQQQQFGDRTAQVEFQGRSSDPNMGFEPLDWGSGGGDQTLFDLTSTVDHAYWSQSQWTSSDQDQSGLYLP*-------------------------------------------------------------------------------------------…
>AtDof3.1
MQDPAAYYQTMMAKQQQQQQPQFAEQEQLKCPRCDSPNTKFCYYNNYNLSQPRHFCKSCRRYWTKGGALRNVPVGGGSRKNATKRSTSSSSSASSPSNSSQNKKTKNPDPDPDPRNSQKPDLDPTRMLYGFPIGDQDVKGMEIGGSFSSLLANNMQLGLGGGGIMLDGSGWDHPGMGLGLRRTEPGNNNNNPWTDLAMNRAEKN*--------------------------------------------------------------------------------------------------------------------------------------------------------------------------------------------------…
>AtDof1.7
MQDLTSAAAYYHQSMMMTTAKQNQPELPEQEQLKCPRCDSPNTKFCYYNNYNLSQPRHFCKNCRRYWTKGGALRNIPVGGGTRKSNKRSGSSPSSNLKNQTVAEKPDHHGSGSEEKEERVSGQEMNPTRMLYGLPVGDPNGASFSSLLASNMQMGGLVYESGSRWLPGMDLGLGSVRRSDDTWTDLAMNRMEKN*------------------------------------------------------------------------------------------------------------------------------------------------------------------------------------------------------------…
>AtDof4.7
MMTSSHQSNTTGFKPRRIKTTAKPPRQINNKEPSPATQPVLKCPRCDSVNTKFCYYNNYSLSQPRHYCKNCRRYWTRGGALRNVPIGGSTRNKNKPCSLQVISSPPLFSNGTSSASRELVRNHPSTAMMMMSSGGFSGYMFPLDPNFNLASSSIESLSSFNQDLHQKLQQQRLVTSMFLQDSLPVNEKTVMFQNVELIPPSTVTTDWVFDRFATGGGATSGNHEDNDDGEGNLGNWFHNANNNALL*--------------------------------------------------------------------------------------------------------------------------------------------------------…
>AtDof5.7
MSSHTNLPSPKPVPKPDHRISGTSQTKKPPSSSVAQDQQNLKCPRCNSPNTKFCYYNNYSLSQPRHFCKSCRRYWTRGGALRNVPIGGGCRKTKKSIKPNSSMNTLPSSSSSQRFFSSIMEDSSKFFPPPTTMDFQLAGLSLNKMNDLQLLNNQEVLDLRPMMSSGRENTPVDVGSGLSLMGFGDFNNNHSPTGFTTAGASDGNLASSIETLSCLNQDLHWRLQQQRMAMLFGNSKEETVVVERPQPILYRNLEIVNSSSPSSPTKKGDNQTEWYFGNNSDNEGVISNNANTGGGGSEWNNGIQAWTDLNHYNALP*----------------------------------------------------------------------------------…
>AtDof1.4
MQSKNMIVASSHQQQQQQQPQQPQPQLKCPRCDSSNTKFCYYNNYSLSQPRHFCKACKRYWTRGGTLRNVPVGGSYRKNKRVKRPSTATTTTASTVSTTNSSSPNNPHQISHFSSMNHHPLFYGLSDHMSSCNNNLPMIPSRFSDSSKTCSSSGLESEFLSSGFSSLSALGLGLPHQMSHDHTINGSFINNSTTNKPFLLSGLFGSSMSSSSTLLQHPHKPMNNGGDMLGQSHLQTLASLQDLHVGGNNEDMKYKEGKLDQISGNINGFMSSSSSLDPSNYNNMWNNASVVNGAWLDPTNNNVGSSLTSLI*---------------------------------------------------------------------------------------…
>AtDof3.4
MPTSDSGEPRRIAMKPNGVTVPISDQQEQLPCPRCDSSNTKFCYYNNYNFSQPRHFCKACRRYWTHGGTLRDVPVGGGTRKSAKRSRTCSNSSSSSVSGVVSNSNGVPLQTTPVLFPQSSISNGVTHTVTESDGKGSALSLCGSFTSTLLNHNAAATATHGSGSVIGIGGFGIGLGSGFDDVSFGLGRAMWPFSTVGTATTTNVGSNGGHHAVPMPATWQFEGLESNAGGGFVSGEYFAWPDLSITTPGNSLK*-------------------------------------------------------------------------------------------------------------------------------------------------…
>AtDof5.8
MPSEFSESRRVPKIPHGQGGSVAIPTDQQEQLSCPRCESTNTKFCYYNNYNFSQPRHFCKSCRRYWTHGGTLRDIPVGGVSRKSSKRSRTYSSAATTSVVGSRNFPLQATPVLFPQSSSNGGITTAKGSASSFYGGFSSLINYNAAVSRNGPGGGFNGPDAFGLGLGHGSYYEDVRYGQGITVWPFSSGATDAATTTSHIAQIPATWQFEGQESKVGFVSGDYVA*-----------------------------------------------------------------------------------------------------------------------------------------------------------------------------…
>AtDof1.6
MPSEPNQTRPTRVQPSTAAYPPPNLAEPLPCPRCNSTTTKFCYYNNYNLAQPRYYCKSCRRYWTQGGTLRDVPVGGGTRRSSSKRHRSFSTTATSSSSSSSVITTTTQEPATTEASQTKVTNLISGHGSFASLLGLGSGNGGLDYGFGYGYGLEEMSIGYLGDSSVGEIPVVDGCGGDTWQIGEIEGKSGGDSLIWPGLEISMQTNDVK*---------------------------------------------------------------------------------------------------------------------------------------------------------------------------------------------…
>AtDof1.5
MATQDSQGIKLFGKTITFNANITQTIKKEEQQQQQQPELQATTAVRSPSSDLTAEKRPDKIIPCPRCKSMETKFCYFNNYNVNQPRHFCKGCQRYWTAGGALRNVPVGAGRRKSKPPGRVGGFAELLGAATGAVDQVELDALLVEEWRAATASHGGFRHDFPVKRLRCYTDGQSC*-------------------------------------------------------------------------------------------------------------------------------------------------------------------------------------------------------------------------------…
>AtDof2.3
MATQDSQGIKLFGKTIAFNTRTIKNEEETHPPEQEATIAVRSSSSSDLTAEKRPDKIIACPRCKSMETKFCYFNNYNVNQPRHFCKGCHRYWTAGGALRNVPVGAGRRKSKPPGRVVVGMLGDGNGVRQVELINGLLVEEWQHAAAAAHGSFRHDFPMKRLRCYSDGQSC*------------------------------------------------------------------------------------------------------------------------------------------------------------------------------------------------------------------------------------…
>AtDof1.3
MWLSHLFMSLSKLTCNFSIFSVFMACGSIGMSQVRDTPVKLFGWTITPVSHDPYSSSSHVLPDSSSSSSSSSLSLRPHMMNNQSVTDNTSLKLSSNLNNESKETSENSDDQHSEITTITSEEEKTTELKKPDKILPCPRCNSADTKFCYYNNYNVNQPRHFCRKCQRYWTAGGSMRIVPVGSGRRKNKGWVSSDQYLHITSEDTDNYNSSSTKILSFESSDSLVTERPKHQSNEVKINAEPVSQEPNNFQGLLPPQASPVSPPWPYQYPPNPSFYHMPVYWGCAIPVWSTLDTSTCLGKRTRDETSHETVKESKNAFERTSLLLESQSIKNETSMATNNHVWYPVPMTREKTQEFSFFSNGAETKSSNNRFVPETYLNLQANPAAMARSMNFRESI*--…
>AtDof1.10
MSKSRDTEIKLFGRTITSLLDVNCYDPSSLSPVHDVSSDPSKEDSSSSSSSCSPTIGPIRVPVKKSEQESNKFKDPYILSDLNEPPKAVSEISSPRSSKNNCDQQSEITTTTTTSTTSGEKSTALKKPDKLIPCPRCESANTKFCYYNNYNVNQPRYFCRNCQRYWTAGGSMRNVPVGSGRRKNKGWPSSNHYLQVTSEDCDNNNSGTILSFGSSESSVTETGKHQSGDTAKISADSVSQENKSYQGFLPPQVMLPNNSSPWPYQWSPTGPNASFYPVPFYWGCTVPIYPTSETSSCLGKRSRDQTEGRINDTNTTITTTRARLVSESLRMNIEASKSAVWSKLPTKPEKKTQGFSLFNGFDTKGNSNRSSLVSETSHSLQANPAAMSRAMNFRESMQQ…
>AtDof3.3
MMMETRDPAIKLFGMKIPFPSVFESAVTVEDDEEDDWSGGDDKSPEKVTPELSDKNNNNCNDNSFNNSKPETLDKEEATSTDQIESSDTPEDNQQTTPDGKTLKKPTKILPCPRCKSMETKFCYYNNYNINQPRHFCKACQRYWTAGGTMRNVPVGAGRRKNKSSSSHYRHITISEALEAARLDPGLQANTRVLSFGLEAQQQHVAAPMTPVMKLQEDQKVSNGARNRFHGLADQRLVARVENGDDCSSGSSVTTSNNHSVDESRAQSGSVVEAQMNNNNNNNMNGYACIPGVPWPYTWNPAMPPPGFYPPPGYPMPFYPYWTIPMLPPHQSSSPISQKCSNTNSPTLGKHPRDEGSSKKDNETERKQKAGCVLVPKTLRIDDPNEAAKSSIWTTLGIK…
>AtDof5.5
MLETKDPAIKLFGMKIPFPTVLEVADEEEEKNQNKTLTDQSEKDKTLKKPTKILPCPRCNSMETKFCYYNNYNVNQPRHFCKACQRYWTSGGTMRSVPIGAGRRKNKNNSPTSHYHHVTISETNGPVLSFSLGDDQKVSSNRFGNQKLVARIENNDERSNNNTSNGLNCFPGVSWPYTWNPAFYPVYPYWSMPVLSSPVSSSPTSTLGKHSRDEDETVKQKQRNGSVLVPKTLRIDDPNEAAKSSIWTTLGIKNEVMFNGFGSKKEVKLSNKEETETSLVLCANPAALSRSINFHEQM*----------------------------------------------------------------------------------------------------…
>AtDof5.2
MADPAIKLFGKTIPLPELGVVDSSSSYTGFLTETQIPVRLSDSCTGDDDDEEMGDSGLGREEGDDVGDGGGESETDKKEEKDSECQEESLRNESNDVTTTTSGITEKTETTKAAKTNEESGGTACSQEGKLKKPDKILPCPRCNSMETKFCYYNNYNVNQPRHFCKKCQRYWTAGGTMRNVPVGAGRRKNKSPASHYNRHVSITSAEAMQKVARTDLQHPNGANLLTFGSDSVLCESMASGLNLVEKSLLKTQTVLQEPNEGLKITVPLNQTNEEAGTVSPLPKVPCFPGPPPTWPYAWNGVSWTILPFYPPPAYWSCPGVSPGAWNSFTWMPQPNSPSGSNPNSPTLGKHSRDENAAEPGTAFDETESLGREKSKPERCLWVPKTLRIDDPEEAAKSS…
>AtDof4.3
MDNFNVVANEDNQVNDVKPPPPPPRVCARCDSDNTKFCYYNNYSEFQPRYFCKNCRRYWTHGGALRNVPIGGSSRAKRTRINQPSVAQMVSVGIQPGSHKPFFNVQENNDFVGSFGASSSSFVAAVGNRFSSLSHIHGGMVTNVHPTQTFRPNHRLAFHNGSFEQDYYDVGSDNLLVNQQVGGYVDNHNGYHMNQVDQYNWNQSFNNAMNMNYNNASTSGRMHPSHLEKGGP*----------------------------------------------------------------------------------------------------------------------------------------------------------------------…
>AtDof4.5
MDNLNVFANEDNQVNDVKPPPPPPRVCARCDSDNTKFCYYNNYCEFQPRYFCKNCRRYWTHGGALRNIPIGGSSRAKRARVNQPSVARMVSVETQRGNNQPFSNVQENVHLVGSFGASSSSSVGAVGNLFGSLYDIHGGMVTNLHPTRTVRPNHRLAFHDGSFEQDYYDVGSDNLLVNQQVGGYGYHMNPVDQFKWNQSFNNTMNMNYNNDSTSGSSRGSDMNVNHDNKKIRYRNSVIMHPCHLEKDGP*-----------------------------------------------------------------------------------------------------------------------------------------------------…
>AtDof4.4
MDNLNVFANEDNQVNGLKRPPPSRVCPRCDSDNTKFCFYNNYSESQPRYFCKNCRRYWTHGGALRNIPVGGSCRKPKRLKVDQSSISEMVSVENQPINHQSFRQTQENNEFVRSFDASSSATVTAVPNHFGYLSELHGVTNLLPIQSFRTMDCLDFGDESFQQGYYDVGSNDLIDNPLINQSIGGYVDNLTSYCINQVEPKLQPRYEHES*--------------------------------------------------------------------------------------------------------------------------------------------------------------------------------------------…
>AtDof3.2
MDYSSMHQNVMGVSSCSTQDYQNQKKPLSATRPAPPEQSLRCPRCDSTNTKFCYYNNYSLSQPRYFCKSCRRYWTKGGILRNIPIGGAYRKHKRSSSATKSLRTTPEPTMTHDGKSFPTASFGYNNNNISNEQMELGLAYALLNKQPLGVSSHLGFGSSQSPMAMDGVYGTTSHQMENTGYAFGNGGGGMEQMATSDPNRVLWGFPWQMNMGGGSGHGHGHVDQIDSGREIWSSTVNYINTGALL*---------------------------------------------------------------------------------------------------------------------------------------------------------…
>AtDof5.3
MDHLLQHQDVFGNYNKAREAMGLSYSSNPTPLDNDQKKPSPATAVTRPQPPELALRCPRCDSTNTKFCYYNNYSLTQPRYFCKSCRRYWTKGGTLRNIPVGGGCRKNKRSTSSAARSLRTTPEPASHDGKVFSAAGFNGYSNNEHIDLSLAFALLNKQHPGSSSQLGFHSELGSSHQSDMEGMFGTSQQKENATYAFGNGSSGLGDPSRVLWGFPWQMNGESFGMMNIGGGGGHVDQIDSGREMWTNMNYINSGALM*---------------------------------------------------------------------------------------------------------------------------------------------…
>AtDof1.2
MLPYIGHNSYQQHQFPLPEMEIPEKWKLSYEQEAITAPACPRCASSNTKFCYYNNYSLSQPRYFCKGCRRYWTKGGSLRNIPVGGGCRKRSRSRQNSHKRFGRNENRPDGLINQDDGFQSSPPGSDIDLAAVFAQYVTDRSPSSTDNTTGSDQDSPITTTTHALESLSWDICQETDVDLGFYGEFNNLTQKTKEDQEVFGQFLQEDREEIFEFQGLLDDKEIQEILECSFSEEPDQLVSQGSFMINGDNWSSTDLTRFGI*------------------------------------------------------------------------------------------------------------------------------------------…
>AtDof3.5
MERAEALTSSFIWRPNANANAEITPSCPRCGSSNTKFCYYNNYSLTQPRYFCKGCRRYWTKGGSLRNVPVGGGCRKSRRPKSSSGNNTKTSLTANSGNPGGGSPSIDLALVYANFLNPKPDESILQENCDLATTDFLVDNPTGTSMDPSWSMDINDGHHDHYINPVEHIVEECGYNGLPPFPGEELLSLDTNGVWSDALLIGHNHVDVGVTPVQAVHEPVVHFADESNDSTNLLFGSWSPFDFTADG*-------------------------------------------------------------------------------------------------------------------------------------------------------…
>AtDof2.1
MDPEQEISNETLETILVSSTKGSNNNNKKMEEEMKKKVSRGELGGEAQNCPRCESPNTKFCYYNNYSLSQPRYFCKSCRRYWTKGGTLRNVPVGGGCRRNKRSSSSAFSKNNNNKSINFHTDPLQNPLITGMPPSSFGYDHSIDLNLAFATLQKHHLSSQATTPSFGFGGDLSIYGNSTNDVGIFGGQNGTYNNSLCYGFMSGNGNNNQNEIKMASTLGMSLEGNERKQENVNNNNNNSENPSKVFWGFPWQMTGDSAGVVPEIDPGRESWNGMVSSWNNGLLNTPLV*--------------------------------------------------------------------------------------------------------------…
>AtDof5.6
MGLTSLQVCMDSDWLQESESSGGSMLDSSTNSPSAADILAACSTRPQASAVAVAAAALMDGGRRLRPPHDHPQKCPRCESTHTKFCYYNNYSLSQPRYFCKTCRRYWTKGGTLRNIPVGGGCRKNKKPSSSNSSSSTSSGKKPSNIVTANTSDLMALAHSHQNYQHSPLGFSHFGGMMGSYSTPEHGNVGFLESKYGGLLSQSPRPIDFLDSKFDLMGVNNDNLVMVNHGSNGDHHHHHNHHMGLNHGVGLNNNNNNGGFNGISTGGNGNGGGLMDISTCQRLMLSNYDHHHYNHQEDHQRVATIMDVKPNPKLLSLDWQQDQCYSNGGGSGGAGKSDGGGYGNGGYINGLGSSWNGLMNGYGTSTKTNSLV*--------------------------…
>AtDof1.8
MDTAKWPQEFVVKPMNEIVTNTCLKQQSNPPSPATPVERKARPEKDQALNCPRCNSLNTKFCYYNNYSLTQPRYFCKDCRRYWTAGGSLRNIPVGGGVRKNKRSSSNSSSSSPSSSSSSKKPLFANNNTPTPPLPHLNPKIGEAAATKVQDLTFSQGFGNAHEVKDLNLAFSQGFGIGHNHHSSIPEFLQVVPSSSMKNNPLVSTSSSLELLGISSSSASSNSRPAFMSYPNVHDSSVYTASGFGLSYPQFQEFMRPALGFSLDGGDPLRQEEGSSGTNNGRPLLPFESLLKLPVSSSSTNSGGNGNLKENNDEHSDHEHEKEEGEADQSVGFWSGMLSAGASAAASGGSWQ*----------------------------------------------…
>AtDof4.6
MDTAQWPQEIVVKPLEEIVTNTCPKPQPQPLQPQQPPSVGGERKARPEKDQAVNCPRCNSTNTKFCYYNNYSLTQPRYFCKGCRRYWTEGGSLRNIPVGGGSRKNKRSHSSSSDISNNHSDSTQPATKKHLSDHHHHLMSMSQQGLTGQNPKFLETTQQDLNLGFSPHGMIRTNFTDLIHNIGNNTNKSNNNNNPLIVSSCSAMATSSLDLIRNNSNNGNSSNSSFMGFPVHNQDPASGGFSMQDHYKPCNTNTTLLGFSLDHHHNNGFHGGFQGGEEGGEGGDDVNGRHLFPFEDLKLPVSSSSATINVDINEHQKRGSGSDAAATSGGYWTGMLSGGSWC*--------------------------------------------------------…
>AtDof4.1
MDHHQYHHHDQYQHQMMTSTNNNSYNTIVTTQPPPTTTTMDSTTATTMIMDDEKKLMTTMSTRPQEPRNCPRCNSSNTKFCYYNNYSLAQPRYLCKSCRRYWTEGGSLRNVPVGGGSRKNKKLPFPNSSTSSSTKNLPDLNPPFVFTSSASSSNPSKTHQNNNDLSLSFSSPMQDKRAQGHYGHFSEQVVTGGQNCLFQAPMGMIQFRQEYDHEHPKKNLGFSLDRNEEEIGNHDNFVVNEEGSKMMYPYGDHEDRQQHHHVRHDDGNKKREGGSSNELWSGIILGGDSGGPTW*--------------------------------------------------------------------------------------------------------…
>AtDof2.5
MMNVKPMEQIMIPNNNTHQPNTTSNARPNTILTSNGVSTAGATVSGVSNNNNNTAVVAERKARPQEKLNCPRCNSTNTKFCYYNNYSLTQPRYFCKGCRRYWTEGGSLRNVPVGGSSRKNKRSSSSSSSNILQTIPSSLPDLNPPILFSNQIHNKSKGSSQDLNLLSFPVMQDQHHHHVHMSQFLQMPKMEGNGNITHQQQPSSSSSVYGSSSSPVSALELLRTGVNVSSRSGINSSFMPSGSMMDSNTVLYTSSGFPTMVDYKPSNLSFSTDHQGLGHNSNNRSEALHSDHHQQGRVLFPFGDQMKELSSSITQEVDHDDNQQQKSHGNNNNNNNSSPNNGYWSGMFSTTGGGSSW*-----------------------------------------…
>AtDof3.7
MDATKWTQGFQEMINVKPMEQMISSTNNNTPQQQPTFIATNTRPNATASNGGSGGNTNNTATMETRKARPQEKVNCPRCNSTNTKFCYYNNYSLTQPRYFCKGCRRYWTEGGSLRNVPVGGSSRKNKRSSTPLASPSNPKLPDLNPPILFSSQIPNKSNKDLNLLSFPVMQDHHHHALELLRSNGVSSRGMNTFLPGQMMDSNSVLYSSLGFPTMPDYKQSNNNLSFSIDHHQGIGHNTINSNQRAQDNNDDMNGASRVLFPFSDMKELSSTTQEKSHGNNTYWNGMFSNTGGSSW*------------------------------------------------------------------------------------------------------…
>AtDof4.2
MNNLNVFTNEDNEMNVMPPPRVCPRCYSDQTRFSYFNNNKKSQPRYKCKNCCRCWTHGGVLRNIPVTGICDKSNLPKIDQSSVSQMILAEIQQGNHQPFKKFQENISVSVSSSSDVSIVGNHFDDLSELHGITNSTPIRSFTMDRLDFGEESFQQDLYDVGSNDLIGNPLINQSIGGYVDNHKDEHKLQFEYES*------------------------------------------------------------------------------------------------------------------------------------------------------------------------------------------------------------…
>MeDof1.1
MSGFKDSTIKLFGKTIPLPLFHRPPHLSSPNESSSAAAVGPVQLQDSSDENPTSSPENTFSMEQEAHQWNRESSEKDATDDKQEGTTSDHVIEDSKDPTTSSDINEKLLKTCSAEREASPQKSSKNGEQSETSNSQEKTLKKPDKILPCPRCNSMDTKFCYYNNYNVNQPRHFCKNCQRYWTAGGTMRNVPVGAGRRKNKSSSSAAAAAHYRQIMVSEALRTSTSVLNFGSDSPLCESVASVLNLSDKTQNNIRNGYHRPEQSILISCGGGASDNGDDRASGSSVTVSNSSEKKGNCGFTPEPQVPSFAGPPWSYPWSSPMAPPTFCPSGFPVSFYPAPAYWGCSVPTPWNVAPCLSPQSLSLNHHCFTSALGKHTREGKILNPTHSESPSESSVLIPK…
>MeDof1.2
MDTSQFPQVIGLVKAMEASRSATLERKLVRPQKDQALNCPRCNSTNTKFCYYNNYSLSQPRYFCKTCRRYWTEGGSLRNVPVGGGSRKNKRPSSSKNLPDLTNPQPSDQNPKIYQARDLNLAYPPPNEDYGKTQNLKPSNLSSSSTPHHHHHMAAMELLKTGMSPRGLDSFMCMPVADSNPVYSSGFSLQEFKPTVNFFLQGFENSNGYESIHGVQENGAKLLFPMEELKPVQANTDQYDQNRRQGDHTTTGFWNGMY---------------------------------------------------------------------------------------------------------------------------------------------…
>MeDof1.3
MSETKDPAIKLFGKTIPLPDNSHGGTTTTAMTCSGAAESVVVDVDSQDQDQDQDQDSYLEDSNTKGDGEERESDKDEVGEKTTESKQELGAQNVTSDESSNPDANSGISGENHKTASVEKEDAALKTSKTEEQQSDTSNSQEKTKKPDKILPCPRCNSMDTKFCYYNNYNVNQPRHFCKNCQRYWTAGGTMRNVPVGAGRRKNKNSATHYRHITVSEALQNVQTDIPNGIHHPALKTNGTVLNFGSDTPLHESMASVLNLADKTMQNCTRNGFHKPEALRIPVSYGSVVNGEGLSNGSSVMASSSKDEASKNGSCQGCPPQIPCFPGTPWPYPWNPAQWNTPVPPPAFCPPGFPMPFYPAAAYWGCTVPGNWNMPWIPHPSSPNQAALSSGPNSPTLGK…
>MeDof1.4
MDAAPWPQGLQDFKLVKPMEEISSNACTRPVLERKARPQEQLNCPRCNSTNTKFCYYNNYSLTQPRYFCKTCRRYWTEGGSLRNVPVGGGSRKNKRSTSSSAAAAAAASSSPSSASSKLPDLNPPSLSQFPNPRTHEGQDLNLAFPAIQESQGICNFVEVPKTENTNNNSNQHNSSSSSYTSSSLSALELLRTGIASRGLNSFIPTPMPDSNTLYSSGFPMQEFKPTLSFSLEGLGGRYGGQENGGRILFPFGEPKQLPSATEVDQNKGQGTPSGGYWNGMFGGGGGSW--------------------------------------------------------------------------------------------------------------…
>MeDof2.1
MDTAQWPQEIMVKPIEEIVTNTCPKPAAAALERKARPQKEQALNCPRCNSTNTKFCYYNNYSLTQPRYFCKTCRRYWTEGGSLRNIPVGGGSRKNKRSASATSSSSSSSSSKKLPDLVTPSRLSQSSTQNPKIHQGQDLNLAFPSTPGITSFSELIQLPNIETNNKNNQISTSSTSTASQLSALELLTGISSRGLNSFMPMPVQDPNSVYTSGFSLQDFKPTLNFSLDGLGSGYGNLQGVQEAGGRLLFPFEDLKQVSSTSDIEQNREPGDSAGYWTGMLGGGGGSW----------------------------------------------------------------------------------------------------------------…
>MeDof2.2
MNMYISDQMLLQCPPRPLPMERKWKSQVELAPHCPRCASSNTKFCYYNNYSLSQPRYFCKGCRRYWTKGGSLRNVPVGGGCRKTRRAKSVRVSQNDREGFGKNDFSGFDGRINGSTGDSMAQGTVANGSSSEIDLAVVFAKFLNQDSSFHPEFQAQETSTAPNSSTPDSAVIEGDDKITDLIQESDLLLEGLPPVTVRDHEQQEDEERIQELLESQDMDAFGLQTLLGDEMVQDALWSETATLPNFTWETVQPQQEFYSFSVDDQLKISANNHTTDNAWSCLDLSGFEVSSRP----------------------------------------------------------------------------------------------------------…
>MeDof3.1
MDSLSLSLDQPSYHHHQPGATSGLNSNQLPPPPPPPPPPPPPQPHGSGGAGSIRPGSMADRARLANIPMPEAALKCPRCESTNTKFCYFNNYSLSQPRHFCKTCRRYWTRGGALRNVPVGGGCRRNKRSKGRSSKSPASSDRPTGSGSSSTVSSNSGTSDILGLGPQLPPLRFMAPLHHLTEFATGDIGLNYGSLSAPVGGPSDLNFQIGSALASAGIGGSSSSLLSVGGLDQWRTQQGQQFPFLGGLDSSSSSGLYPFEGGAEPPGYSSGLGQLRPKISTSGATQLASLKLEDNNTNNNNQELNLSRQFLGIPGNDQYWGGTAWTDLSSFSSSSTSNPL-----------------------------------------------------------…
>MeDof4.1
MDPSSGQNQEMPLENIIVCSKPHQDKKPRPQPEQALKCPRCDSINTKFCYYNNYSLSQPRYFCKSCRRYWTKGGTLRNVPVGGGCRKNKRSSSSSSSKKFQDHHQTNPLTSLPSYDSNDLSLAFARLQKQSNGQLGFDDDHDLSILGNPSIHNTTSASTSPFFDALRNGILDSQSNNLQNLYYGYGNGNMGEVASGEMMMMMPYEDMSGAATQAVTVTTMKQEFCNGREEDDNKVLWGFPWQLNGNGIGGGDLDSGREAWNGLGSTWHGLVNSPLM---------------------------------------------------------------------------------------------------------------------------…
>MeDof4.2
MVFSSAPVYLDPPNWQQQPNQQGGATNENLHLPPLPLPPPPHVGDGGIGSVRPGSMADRARLAKIPLPETTLKCPRCESTNTKFCYFNNYSLTQPRHFCKTCRRYWTRGGALRNVPVGGGCRRNKKNKSQSRSKSPASSERQMGSCSNSTSAVPSEIIGHFPPQPSQLPLMTSLHNLTQFGIANLGLNFGGIQGNMGANSGAGGQTDMGFQIGSNSGMSSAVLSTGGVQQFPFFEPTPTGLYPFQTEGVEASSSMVVDTQLRSMTSSSRVSQLAPVKMEDNHRLNLSKPFLGISESNQYWSGNTWTDLSGLNSSSSSHLL-------------------------------------------------------------------------------…
>MeDof4.3
MQDPSSAFQPIKAQFPEQEQLKCPRCDSTNTKFCYYNNYNLSQPRHFCKNCRRYWTKGGALRNIPVGGGSRKNAKRPSNQKRSNPDSNTNTDPARLNRRVPEPSSSSTPPPTTTTPLTSTSQFVANGISDLGDPTRLYGLEADQDRKILDMSGSFSSLLASNGQYGSIFEGLNPNGSGLKMVHMGKFGEDLNSGLNAGSGQSTGLDVQGSNTNDGGGSGGGSGGGESYLQSGDWGNSNGWPDLAIYTPGSSFQ--------------------------------------------------------------------------------------------------------------------------------------------------…
>MeDof5.1
MDAASWPQDVKLVKPMEEISSNACTRPVLERKARPQEQLNCPRCNSTNTKFCYYNNYSLTQPRYFCKTCRRYWTEGGSLRNVPVGGGSRKNKRSASSSSSSSAAVSSSSSASSKLPDLNPPSLSQFSSPNPKTHEGQDLNLAFPAIQENQGISHFLEVPKTENNNNSQHNSSSSPSSSPYTSSPLSALELLRTGIDSRGLNSFIPTLMPESNTLYSSGFPMQEFKPTLSFSVEGLGSRYGVQENGGRTLFPFGEMKQLSSTTEVDQNKGQGTSSNGYWNGMFGGGGGSW--------------------------------------------------------------------------------------------------------------…
>MeDof5.2
MSDLKDSAIKLFGKTIPLPLVHRLDLSSANESSSTAGPASEDFPDENTASSLENISGREEGAQEINRVREFAGKETSDDEQENSTSNHVTEDSKDPTMLSDVNEKPKTSSENSPQKSSKNGEQCDTTISQEKTLKKPDKILPCPRCNSMDTKFCYYNNYNVNQPRHFCKNCQRYWTAGGTMRNVPVGAGRRKNKSSCGSHYRHIMVSEALRTAQVHAVNGFHNPTLRNSGTVLSFGSDSPLCESVASVLNLSEKTQNNIRNGYHRPEQRILISSGGACDNGDDRLSGSSVTASNSSDKGGNCGPQEAITKNYQLQCFAVPPWSYPWSSSMAPTAFYPSGFPVSFYPAPPHWGCSVPSPWNGPPCLSVQLPSLTHCAASSSPTSPLGKHSREGKILNPAH…
>MeDof5.3
MDTAQWTQGTGLAKPMEVSRPTTTLERSKVRPQKDRALNCPRCNSTNTKFCYYNNYSLSQPRYLCKTCRRYWTDGGSLRNVPVGGGSRKNKRPSSVSSSLEQLPDFTTTPQASQNPKIHQDRDLNLAYPPSNQDYGNVSKFARNLNPSSSSSVPSHHISAMDLLKTGMTSRGLGPLISLPVADPNTVNSTGFSLQEFKPTLNFFLEGFASGGYENIQGVQETGPRLLFPMEELKPVPGNTEYDQNREQGDTSGFWNGIY--------------------------------------------------------------------------------------------------------------------------------------------…
>MeDof6.1
MQDIHSIGGGARLFSAGGGDRRLRPHHHQNHQALKCPRCDSLNTKFCYYNNYNLSQPRHFCKSCRRYWTKGGVLRNVPVGGGCRKTKRSKPKQPTSTADTSFTSTNTATTTTSATPPSQQQEQQRERKSSNSHSSSASSSLTATNTTAGNTGIEAVSAHSSCSASNNILHGIGESKLFAHANINPSFEPGLLQQGSDCGIFSDIGSFTSLITSTNEQLHFGFSNILNQQNLDHVQENQNQQWQLPQQQQQQMVDMSGEEITGGLIDQTVHLELSALQSNTSGNGEFGPLDWQGAGGQCLFDLPNAVDQAYWSQSHWTDQDPSSLYLP------------------------------------------------------------------------…
>MeDof6.2
MREDATTEPAIKLFGKKITLNTDGQPPLISADDLPSLERVEVVEEDDEKAEKDIPARIVPDTAEENNVPLLGAEESADPETNANPKTPSINEESAKSKSSETEKEQNYASTPQEKILKKPDKILPCPRCKSMDTKFCYFNNYNVNQPRHFCKACQRYWTAGGTMRNVPVGAGRRKNKNSASHYRHMTISEVLQAARIEAPNGTHNPALKTNGRVLSFGLDAPICDSMVSVLNLADKRVLNGFHNLEEQRIPVPFKGRENGDDCSSGSSVTVSNSMEEGGATCSREPLMQSINGFASPLPCLPGVPWNSALLPPPFCPPGFPMSFYPHFWNCGIWNTPLLSPQSSSSSSNQRAPSGNNSTLGKHSRDRYTLKLDDFEKEEQPTKLKNGCILVPKILRIDD…
>MeDof6.3
MGLTSLQVCMDSTNWLQGTIHDESGMDSSSPSGDIFTCTRPLIERRLRPQHHQALKCPRCDSTHTKFCYYNNYSLSQPRYFCKTCRRYWTKGGTLRNIPVGGGCRKNKKVSKKSNDTTNQNPRSSSSSHSPTDLHLSFPAVQLSHLNNLLGTHQGTFANPAFMESKYNIAMLENPGPIDFMESKLEAIVGSSRNYDFMGNREMGMVSGLGEMNHHGLAPDFHDLRSPFGISIDGSNGTLMETCQRLMLPYDHQGNDEQNTVDVKPNAELLSLEWQDQGHSGGGKDTFGYVNNLGSWTGMMNGYGSSTTTNPMV--------------------------------------------------------------------------------------…
>MeDof7.1
MVFSSIPVYLDPPNWQQQPNHQPGAGGENPQLPPPPPPSGGGGGGSSGAIRPGSMTERARLAKIPQPEAALKCPRCESTNTKFCYFNNYSLSQPRHFCKTCRRYWTRGGALRNVPVGGGCRRNKRSKGTSRSKSPTKAGSSSSSGLVSNSCTTDIIGHMAPPPPQLPILPSLHHLGDYNSTDIELNFGGIQPPVAATAGGGGGMEFQLGSSTSGGASGSLLSTGGLVDQWRFQQVQQFPFLANIEPPNGLYPFEGIEPANYVGQLRSKPMDSGVTQLASVKVEENYQGLNLSKNFLGITGNDQYWPGSTAWTADLPGFSSSSTSHLL------------------------------------------------------------------------…
>MeDof8.1
MDSGWKTNVEISPSCPRCGSSNTKFCYYNNYSLTQPRYFCKGCRRYWTKGGSLRNVPVGGGCRKNRRGKSLKLSSTDVAHSRNLGYGVTVSNREASSVESCSSSMTSDGSHIDLALVYANFLNPRPDSKTTTTTTTANTADFEVQELHTSDFSSFPNTNLESTSVQLHGENHNSTTLGGCLTTFCDSSTETPLTENDHHLMYFHQAEENKVQQCTSTLHESIHYGLPPLPGEEVGPHHEILWSNSHLMGNDHTLQVTQDPPILGPETQDPNNLLFGNWNPFDLSSDHDTFSGPSSTSHLL---------------------------------------------------------------------------------------------------…
>MeDof8.2
MNGSDMPLSKDPAFKLFGRKIPVPNTQIPAKPPSQNSCNELKKGGTDGPNDDNSGEPNKSNASGTAKEESQTPMLVDETKGTSKSNVDQVENNSVDQEKVFKKPDKILPCPRCNSLDTKFCYFNNYNVNQPRHFCKNCQRYWTAGGTMRNVPIGAGRRKNKHLAYQYRQILVSSEGVPITRMENSDSANHQVVSSVDSAITLSPSTTGNGMVLKFGPEAPLCESMETVLDLRDQQKYAEMSSVNCQDNTEEPSSCGSSMTATGCQGNELPETVMQKELVGLPGSRNDLGVSNPMHCYPVTQWVFPWNPSWNNATSTAAAQHSAGQPCIPNSNNSSQVQWCPTPILAVPGFVPPNIPLQFVPASYWGCMPVWAARTGNKSLNGSNGCSSPSSSTSTSCCF…
>MeDof9.1
MDRGWKANVEIPPSCPRCGSSNTKFCYYNNYSLTQPRYFCKGCRRYWTKGGSLRNVPVGGGCRKNRRVKSLRLSTSDVAHSRSFGAFSSKGVTSVESRSSSMTSDGSHIDLALVYANFMNPHQPPPSKSTATTTTTATSSTGFEMQELGTGEFDQPLDFPTIPNSNLESSSVQLHGSLDGCLTTISGSYMEAPSDDNNNHQLMCYYGADSSTHNHQAHDNNVQQCLGTHHESNHNGLPPLPGEEVSSHEEILWSNSHLMCNDHTMQVTQDPVVGPETQDSNLLFGSWNPFDLSSVNISSQGLDN-----------------------------------------------------------------------------------------------…
>MeDof9.2
MNGSDMPLSKDPAFKLFGRKIPVPDTQIPAKPPSQNSCSEITKGETDRLNEDNSGEPDKSAVSGQGKEENQTPVHETQGTSKPEEDQVETNSVDQEKVFKKPDKIIPCPRCNSLDTKFCYFNNYNVNQPRHFCKNCQRYWTAGGTMRNVPIGAGRRKNKHLASQYRQLLVSSEGVPITRVDNSDSANHQLVSSVESATTLRPSTTGNGMVLKFGSEAPLCESMETVLNLEDQKKYAEMSSVNSRDNIEEPSSCGSSMTASSCRINELPETVAQKELVGLPGSPNELTVPQPLQCYPVPPWVCPWNPGWNNATSMAAAHHSVGHPSMPNSISSSQVQWCPTPVLAIPGFCPPNVPLQFVPASYWGCMPVWDAGTRNTSLGESNGCSSPSSSTTTSCCSGN…
>MeDof10.1
MVFSSIPVYLDPPNWEQQNQQPGAGGENPQLPLPPPPPGGGGGSSGAIRPGSMAERARLAKIPQPETALKCPRCESTNTKFCYFNNYSLTQPRHFCKTCRRYWTRGGALRNVPVGGGCRRNKRSKGSSRSKSPTKAGSSSTSGLVSNSCTTDIIGHMVHPPPQLPILPPLHHLSKYNSTEIGLNFFGIQPPVAAKSAGGMEFQIGSTSSGGAGGSLLSTGLVDQWRLQQVQQFPFFANLEPPTGLYPYEGEGIEPPNYVGQLRLSKPLDSGVTQLASVKMEDNQGLNSSKNFLGISGNDQYWGGNAWTDIPGFTSSSTSHLL-----------------------------------------------------------------------------…
>MeDof11.1
MQDPSTAFQPMRPNWPEQEQLKCPRCDSTKTKFCYYNNYNLSQPRHFCKNCRRYWTKGGTLRNIPVGGGSRKNTKRSSNQKRANSDPNPNPNTNTDPARLNCRVPESSSLTTTTQATSSSQILANGISDLGDPTHIYGFEADQEGKIQDMSCSFSSLLAPNVQFGSIYEGMNPNGSGLKMVQMGGFGDDLNAGSGEAPGFDEQGSDINNEGEVGSYLQSSDWGNSNGWPDLAIYTPGSSFQ--------------------------------------------------------------------------------------------------------------------------------------------------------------…
>MeDof11.2
MVFSSVPVYLDPPNWQQQANQPGGARNESPQLPPLPPPPHVGGGGTGSIRPGSMADRARLAKIPQPETALKCPRCESTNTKFCYFNNYSLTQPRHFCKTCRRYWTRGGALRNVPVGGGCRRNKKSKSQSSSKSPVSSERKMDPNSSSTNAIPSDNIGHLSPQQNQLPFMSSLHNLTQFGIGNLGLNFGGIQEQMGAASGASGQTDMGFQMGSNSGMSPAILSTGVQQFPFFEPPPTGLYPFQNEGVEASSSMLGDSQLRSMNSRSRVSQLAPVKMEDNQGLNLSKPFLGISESNQFWSGNTWTDLSGLNSSSSSHLF----------------------------------------------------------------------------------…
>MeDof11.3
MDPSSGQQQEMASHSIENMLVCSKPHQERKPRPQPEQALKCPRCDSTNTKFCYYNNYSLSQPRYFCKSCRRYWTKGGTLRNVPVGGGCRKNKRSSSSSSKKTQDHHQLTPNTHPLSSLPPLAYDSNDLSLAFARLHHQSTGQLGFDDQHDLSILGNPNSHTSAATPSLFEALRYGFLDSQSNNLQNLYYGYGNGNMGEVEDSGICNVSGEMMMPYEDMSGAATQAVTVTTMKQELCNGREDENSKLLWGFPWQINGNGIGGELDPGRENWNTLGGSAWHGLLNSPLM----------------------------------------------------------------------------------------------------------------…
>MeDof12.1
MLSDSSTETRRLTKTQNPGAPPPEQEHLPCPRCDSTNTKFCYYNNYNFSQPRHFCKSCRRYWTHGGTLRDIPVGGGTRKNAKRSRTAATATMVGPITSTTSDNLPLPATPVLEPLLTNQGTSVQFGCGGGGGDGKGGGSSTMGGSTMCGSFTSLLNTQGPGFLALGGFGVGLGTGFEDMGFGLGRGVWPFPSVGDGGSVVGGHGGAGGGIGNTWQFESGDNGFVGGDCFSWPDLAISTPGNGLK-----------------------------------------------------------------------------------------------------------------------------------------------------------…
>MeDof12.2
MIHELLGGAGLIGGERKFSINGTILEGTTSPSPSLSPSSSTTSASTTNTTATATAANSSSENLRCPRCDSSNTKFCYYNNYNLTQPRHFCKTCRRYWTKGGALRNVPIGGGCRKNKSTTVSTSVGKSSTGKMKTVASEIGRSGFGNGFDHELPSSPIMWASPQNSHILTLLRATHNSNPNSSTLSNSLAVKEEGCMIGTYLIGEPTVATGALNARTLGLDPLAQVPSLGLCSPFWKNSQHQAQQQQQTGFIACEAQNSGIQELYQRLRSSTNYYCDSSTVPLGNLASSSTAASTILESSPVAGGELGYWNPTFSWSDLPTTNGAYP-------------------------------------------------------------------------…
>MeDof12.3
MMSSSTLQGKQAAKEENQSSGNRKTAASRPQEQALKCPRCDSPNTKFCYYNNYSLTQPRHFCKTCRRYWTKGGALRNVPIGGGCRKNKKMKSSSRLSGDSKDSSGSSEIGGFKFFHGLSPAMDFNLGGLSFPRLNPSPSGLYNQFSAFGDISATSAAAASVTSPCFSLDPSGSSAGSLMGFNYPLPSVATGFSGAIHQDVGGGSMNVHTSLASSIESLSSINQDLHWKLQQQRLAMLFGGEDQKDSVVSSVPIESQAQKPQPILFQNLEISKPEISGVGNSSREGGNGGGGDTATEWFFGNSVGQVTPTPAHSNSNCNDNTAAGNWNGVQAWGDLHQYNGLP---------------------------------------------------------…
>MeDof13.1
MMSPNNLQGKQATKEDNQTSGNRKTAATRPQEQASKCPRCDSPNTKFCYYNNYSLTQPRHFCKTCRRYWTKGGALRNVPIGGGCRKSKKVKSSSRLSGDSKDSSVSSEIGGFKFFHGLSPAMDFNLGGLSFPRLNPSPSGLYNQLSSFGDISATSAAAISVTNPCFSLDPSGSSSASLMGFNYPISSPATGFSGAIQDMGGGSMNVHTNLASSIESLSSINQDLHWKLQQQRLAVLFGGEDQKDSSVSSVPIQSQAQKPQPILFQNLEISKPEVNGIGNSRREDGNGGDIATEWFFGNSFGQVTPTPATSNSNGNNNAAAGNWNGVQSWGDLHQCNGFP------------------------------------------------------------…
>MeDof13.2
MFKASSTFSIIPLRPQKRIGQLSFQRQAPCFLLLHLHIHLIYKEEKMIQELLGGAGLIGGERKISINGTILEATPSPSPSLSSPSSSSTATATTTATAAANSTSSTPENLRCPRCDSSNTKFCYYNNYNLTQPRHFCKTCRRYWTKGGALRNVPIGGGCRKNKSTAVSTSVGKSSASMMKTVASEIGRSSFGNGFDHELPSSPIMWASPQNSHILSLLRATHNPNPNSSTLPNSLSVKEEGCLIGTHMITEPSAANGALTARTICLDPLSQVPSLGLCTPFWKNSQHQAQQHQQSAGFIVGHEAQNSGIQELYQRLRASTNFYTDNSPVVLSNVASSSTAASTILESSPVAGGELGYWNPTFSWSDLPTTNGACP------------------------…
>MeDof13.3
MPSDTSTETRRLTKPHTAGAPPPEQEHLPCPRCDSTNTKFCYYNNYNFSQPRHFCKSCRRYWTHGGTLRDIPVGGGTRKNAKRSRTAATANFIGPITTTAGDNFPLPATPVLVPLMTNHATSVQFGCGGGHGKGGGSSTTADSAVCGSFTSLLNTQGPGFLALGGFGLGLGSGFEDMGCGLGRGVWPFPSVGDVGAGDGGGHGGMSGGMGNTWQFESGDNGFVGGDCFSWPDLAISTPGNGLK------------------------------------------------------------------------------------------------------------------------------------------------------------…
>MeDof14.1
MGLTSLQVCMDSTDWLQGTIHEESGMDSSSPSGDMLTCSRPLIERRLRPQLDQALKCPRCDSTHTKFCYYNNYSLSQPRYFCKTCRRYWTKGGTLRNIPVGGGCRKNKKVAKKSNDQTINQNPGSSSSSSHNPTDLHLSFPEVQLAHLSNILATHQGALANPTFMETKYNIGMLENPRPVDFMESKLEAIVGSSRNYDFMGNGEMGMVSGLGDMSHQGLAPNFHGICSPFGISVDGNNGTFMETCQRLMLPYDHQGNNDEQNTIDVKPNTKLLALEWQDQACTDGGKDTFGYLNNLGSWTGMMNGYGSSTTTNPLV-----------------------------------------------------------------------------------…
>MeDof14.2
MQENNSKDPAIRLFGKKIPLNSDGDLPQISDEDLASSEKVEEVENEEKSEKDFPSGKFSDTSGEDDASVQDTEESADPETSPDTNVNPKTPSIDEDSAKSKTSKTDKEQNDSSNKQEKTLKKPDKLLPCPRCNSMDTKFCYYNNYNINQPRHFCKACQRYWTAGGTMRNVPVGAGRRKNKNSASHYHHITISEALQAARIEAPNGTHNPALKTNGRVLSFGLDAPICDSMASVLNLADKKVLNGTRNGFHNIEEQRIPVSCKGRENGDDCSSGSSVTVSSSMGEGGRTCSQEPFMQRINGFASPIPCLPGVPWPYPWNSALPPPAFCPPGFPMPFYPPFWNCGIPGGWSIPLVSPQSSSSLSSQKASSNPSSPLGKHSRDGDTLKPDDLEKEEPAKHRN…
>MeDof14.3
MQDIHSIGGGGRLFNGGGGDRRLRPHHHQNHQALKCPRCDSLNTKFCYYNNYNLSQPRHFCKSCRRYWTKGGVLRNVPVGGGCRKTKRSKPKQATSTADPTTSSTNTATATISTTQSPEQQQQQQRDRKSSNSHSSSESSSLTATNTTGANTGLEAISAHSSGSASNNILNGISESKLFAHANINPNFESGLLEQGADCGIFSEIGTLTSLITSTNEQLPIGFGNIMNQKCVEHVQQNQNQQWQQQQQKMVGISGEEMKMQDMAGGLIDQTVHVELSALQSSRTGNGGFGALDWPGTGDQGLFDLPNAVDQTYWSQSQWTDQGSPSLYLP---------------------------------------------------------------------…
>MeDof16.1
MGLSSKQVSWDGLGWSQTLLQAQTLELPKTPVARRQQQQQQNHQQSEPLKCPRCDSTNTKFCYYNNYNKSQPRHFCKTCKRHWTRGGTLRNVPLGAGRKNKRLKTCKTTAKATTAAAAATTSTTSTTTSNAQKQKQNLSLAFGDQKSVSEIICQPMINLPSSALQQSSESCSSSFVCKNFSTSNNSVFLGSTLSLPQNQGLYFPYSSSSTSFDTHPFSISTSLQSSNLYNYIGEAMEDSTITTPMPITSSTVSTQQWQVPNTSSCMDMTSYWNWDDIDTFVSTDLNIPWNDSELNP-------------------------------------------------------------------------------------------------------…
>MeDof16.2
MQQEKGGSEGMMKLDQDRRLKPILGENQQQQPQKCPRCDSLNTKFCYYNNYSLSQPRYFCKTCRRYWTQGGTLRNVPVGGGCRKGKRAKTSSTSSSSSEISGSRSQPHSQSLASSQTTISPTNLGNNASTLRTKESSVDFAIPPVISSMVPYYSGAGLLTSLSSIRSLHNQPPQSFVLSEPPSLRDELGSGPSNLSLLHGFNIFGSQQIQQQRQTDHMSNKDTSRDHPFYASSSQQQNWYPAFVSTTTNPTVSDTALWTFSTTTTTTTGITKSNSTTSAGSFPLNPSDHHEWHNLPGYGPPP-------------------------------------------------------------------------------------------------…
>MeDof16.3
MGNCEKMVVISPTTNEWPQTQIDEKNSMASTSKLMEKQGQELSQQHHQLQPQQALKCPRCDSSNTKFCYYNNYSLSQPRHFCKACKRYWTRGGTLRNVPVGGGCRKNKRVKRAASAVEGGASASSANPNPPSQTQIDISSNSNHINPLFYGLPTNPSGMNLPFPGRFNSKVSSSVDTVSGYDLQPQLNALALGFSSGIMSNEANGFNPTKQIQDVVTSSSLLSNYSIFSASSSTITTSTTMATLLASNFHQQKFSIKDSRAPNHFQTFEDLQMSGNSESGISMKEVKMEQEQSRLNWNMPCQNQIEQIGFSSSDPSIYWNTATSNTIGAWHDPTNIGSSVTSLI-------------------------------------------------------…
>MeDof16.4
MATQEVGIKLFGTTITLHARQIKEDQNNQENPSPEKRPEKIISCPRCKSMETKFCYFNNYNVNQPRHFCKGCQRYWTAGGALRNVPVGAGRRKNKPPCRGGLGGFPEGCLYDGSGDVHQIELDSGLLLKEWLLVADDGSRHVYPMKRRRRSSDQHEAQ-------------------------------------------------------------------------------------------------------------------------------------------------------------------------------------------------------------------------------------------------…
>MeDof17.1
MGLSSKQVSSDGLDWSQTLLQQARTLELPKPPIVRGQQQQNQQQSEPLKCPRCDSTNTKFCYYNNYNKSQPRHFCKTCKRHWTKGGTLRNVPIGGGRKNKRLKTSKNTAKTSSAAATRSATSTRTNSGSIINRVNPQIVIQAQHQKQNLPLAHGDQKSVSEIMCQAMISPPSLALQQNSMSCSNFSSKSFNTGNSGVFLGSTLSLPQNQGLHFPYSSSSTFDTHPSLISTSLQSSNLYNYRSGEAMEDSTITTVMPATSNTISHQPWQVPNASCGMDMTSYWNWDDIDTFVSTNLNVPWDDSELKP---------------------------------------------------------------------------------------------…
>MeDof17.2
MQQDKGGNEEIMKQNQDRRLKPMQGENQQQQQHQPQKCPRCDSLNTKFCYYNNYSLSQPRYFCKTCRRYWTQGGTLRNVPVGGGCRKGKRGKTSSSSSTSSSTSENSRSQSQPHSLSLGSSQNIMSTTNSGNIASPALRIKESSRDLVLPPGISSAGPYYPGGGGGFLTSLAAIQSLNNQPPQSFALNQPVNLGGELGVPSNLSLLHGFNAFGSQQQQQQIQQQRQIYHMYNRENKNGDNPFYGSSSQSQQQQQNWHQGFVSTTNPTESDTALWSISTSTTTGTTNSNSTATAGPFHLNPPADQWHDLPGYGPPP------------------------------------------------------------------------------------…
>MeDof17.3
MLILLYHNLPKFLLSTPSKREAHVATCSLSVYSLFRRIPLWEEMLGNCEKMVVISPTTNEWPQNQIDEKSLMPSTSKLMEKRGQELSQPQHQQQQPQQALKCPRCDSSNTKFCYYNNYSLSQPRHFCKACKRYWTRGGTLRNVPVGGGCRKNKRVKRPNPAVEGATSVSGANPNLPSQTQIDISSTSNHINPLFYGLPTNPSEMNLPFTGRFNSRVSSSVDTVSVSGYDLQPQLNALALGFSSGIMSNEANGFNPAKQIQDVVTSSSLLSRSIFGSSSSTMTSPTMATLLASNLHQQKFDIKDFRAPNHFQTLTPFEDLQMSGNFESGISMKGVKIEQDKSRLEWNMPCQNQMEQIGFSSSDPSIYWNAATSTVGAWHDPPNIGSSITPLI--------…
>MeDof17.4
MATQEEGIKLFGTTITLHARQAKEDKNKENPSPDKRPDKIIPCPRCKSMETKFCYFNNYNVNQPRHFCKGCQRYWTAGGALRNVPVGAGRRKTKPPGRAGLGGFPEGCLYDGSGDVHQIELDSEMLVEEWHMAVHGGFRHVFPVKRQRSSSGPDQSDHHHHHQEAMIQFNQI-----------------------------------------------------------------------------------------------------------------------------------------------------------------------------------------------------------------------------------…
>MeDof18.1
MPSESTSEMRHQTNLGSLPPPKLAEPLPCPRCQSTNTKFCYYNNYNLSQPRHFCKSCRRYWTHGGTLRNVPVGGGTRKNSKRSRSSSSSNSSSSTNTSTSTVSAVIHEPEPLSVLANLDSALPLLKVETSDNLKLNENFPVNENENFISLLNSQQGQGFMGMVGYGPGYGYGLYELGHGAFGVKGSWPLPGVGYMNGDGSSGCDTWPVGDVEGGGGLVDEDCFSWPGLAISTAGKIFK-----------------------------------------------------------------------------------------------------------------------------------------------------------------…
>MeDof18.2
MLNTDQMLLQRPLPMEKTWKSHVKLAPNCPRCASSNTKFCYYNNYSLSQPRYICKDCRRYWTKGGSLRNVPVGGGCRKTSRAKSLGVSQDGHRTAFAKSFSGLSDRSNESRGEYSLAQETATTNGSSEIDLAVVFANFLNQDSSFQPEYMAMANSLTPDSAVIECDDKLTDLLIQECDSFLEGLCLPPAIVRDHQQQERIQELIESHEMVQDYSYLWSEAAATLSNATWETVVQPQEEFISSFSMDDELKISLIK------------------------------------------------------------------------------------------------------------------------------------------------…
>MeDof18.3
MEKTWKSHVELAPNCPRCASSKTKFCYYNNYSLSQPRYICKDCRRYWTKGGSLRNVPVGGGCRKTSRAKSLRVSQDGHRTAFAKSFSGLSDRSNESRGEYSLAQETATTNGSSEIDLAVVFANFLNQDSSFQPEYMAMGQELPNDQACTQANSLTPDSAVIECDDKLTDLLIQECDSFLEGQCLPPTIVRDHQQQERIQELIESHEMVQDYSSLWSEAAATLSNATWETVVQPQEEFISSFSMDDELKISLIK--------------------------------------------------------------------------------------------------------------------------------------------------…
>GmDof1.1
MSPDDTPPPKPATAKDQETQSSGGGRKSSSTRPQEQGLKCPRCDSPNTKFCYYNNYSLTQPRHFCKTCRRYWTKGGALRNVPIGGGCRKNKKVKSSRLSCDSKDSGSSSSELGGLKFLHSLSPSMDFHLGGLPFPRLHHHHPPTPYNHFSSFGDTSSASSCFNLDPSPGTTPSSSFAALNNYPFSYNGAIQGMSSLNVHSGLASSIESLSSINQDLHWKLQQQRLAMLFGGDNNNQKDHSGVNQIENLAQKPQPIMFQNLEISKPGTFPVGNSRKEQGSSGDTHTPSTEWFFGNSYASVTPTPTTSSGGPGNDNASNWSSGGVHAWGDVPQQYSALP--------------------------------------------------------------…
>GmDof1.2
MSEVVIKDSAIKLFGRTISLPRNTKNEVSPDEPAPPEDSSSSFPREVSSTTEYDAGDKKPSRKELTSTQEDVEASHQTLEETKSPTSSSCNLENPKTPSTERETSILKSFKNGHQSDTTTTCPSQDKTPKKPDKVLPCPRCNSMDTKFCYYNNYNVNQPRHFCKHCQRYWTAGGTMRNVPVGAGRRKNKNTPSVSHFRQIMVPEGLQNGSLHGAVLTFGSDSPLCDSMASVLSLAEKTTQNGVLNGFHSPNTNTITSNKGDEYYDTVMGSTLSEKRHNATTSTNSHEKSLDNHKSYHHQGFTPQLCFPGSSSSSPWPYPWNPTKTPSAFCNPVPFYTTQAFWGCMPPPSWSVNYQSAPSSGPNSPTLGKHSRDGDILFQKPSTDMAENNNNNNTVLIPK…
>GmDof1.3
MIQELLGGASASLIAGERKISITNGGGALLLTPPTSSSPSLSPSCTTSITTSTATATSSNSENQNLRCPRCDSSNTKFCYYNNYNLTQPRHFCKTCRRYWTKGGALRNVPIGGGCRKSKSSGMSNSVAKQTATKMKAVASELGRSSSQGLLDQELPQTPAILWGSPQNSQLMALLRANQNHNPNPNPSPMSIVVKGEGNLMGSHHMVAEPLLANGLLNPRTSLGFDGVGEVLPSLGLCGSFWRNNQDQTQQQNNGFALGEHQSSGVQELYHKLRSSSSSINYCGSDNSPVFLSNMASSSSSLSNILESSSVSGSEFGCWNPTLSWSDLPTTNGAYP---------------------------------------------------------------…
>GmDof2.1
MPSSNSGESRRASKPQSSGGAAPPPPEQENLPCPRCDSTNTKFCYYNNYNYSQPRHFCKSCRRYWTHGGTLRDIPVGGGSRKNAKRSRTHHVAATSSSSTSSTMTSAQEHHAHTLLAPVASTHYGVLDGDVKQTSNGNGNVCGSFTSLLNNTHGSGFLALGGFGLGHGYDDMGFGIGRSGWAFPGMVDGGNIGGAVASSGLNTWQLESGEGGFVSGDCFAWPGLAISTPGNGLK---------------------------------------------------------------------------------------------------------------------------------------------------------------------…
>GmDof2.2
MVFPSLPIYLDPPNWSQQQPNQQAGIGTNNPQIPPPLQPSPPSSVTTGIGGGDYIQGSIRPGSMADRARMAKIHQPDAALKCPRCESTNTKFCYYNNYSLSQPRHFCKTCRRYWTRGGALRSVPVGGGCRRNKRNKGNSARSKSPMKPSASANSSSSGCTPDHVMMTHLPTPITPTQFPFLASLHHYNGDYVSGGIGSHFGAITTPLVARNNGNNTSDVEFQIGTSSASSLGNISGGAMLSNNGLGDQQWRFNNLQQVQHQFPFLSTNFEPQIGVFQFGGGENNNAEPPSYAKGHGGRFNNIRSKMDSINSSVSGIVPQLNTIKLEENQGLSLSKNLLMTSSGNGVLWNNGSSGNAWSEVPSFIPSPNHLL----------------------------…
>GmDof2.3
MSEVVTKDSAIKLFGRTISLSRNNNNNNNNNEVSSSANGFSSDEPAPPEDSSSSFPREVSSTTEHEAGRDKEPSRKELTSAQEEDEEASHQTIEEPKSPTSSSCNLENPKTPSTERETSILKSSKNGDQSDATTTSPSQDKTLKKPDKVLPCPRCNSMDTKFCYYNNYNVNQPRHFCKNCQRYWTAGGTMRNVPVGAGRRKNKNTPSSLSHFRQIMVPEGLQNGSLHGAAVLTFGSDPPLCDSMASVLSLAEKTTQNGFHSPNGDEYYDTVMASTLSERRDNATTSTNSRQESLDNHKSYHHHHHHHHHQGFTPQLCFPGSSSSPWPYPSNNPIMTPSAFCHPVPFYPTQAFWGSMPPPSWSVNYQSAPGSGPNSPTLGKHSRDGDILFSTDMAANNNN…
>GmDof2.4
MESGWKPEVEMSPNCPRCGSSNTKFCYYNNYSLTQPRYFCKGCRRYWTKGGSLRNVPVGGGCKKNRRGNKTLLRQSIDDHNNNPLGHSYDPRIRASSASSSSSVVTDGPNIDLALVFANFLNQKPNSSEGGVESSTNPDQEQTVFDPSLENNSRLSNTDVVGPSTLPEELGLTGCLNLPEQQPHTHSSEANNNNNQMCYGEFNTMQTLQKDGIEQYSSHGGAMNFELPPLPGEGEASHDHHMMWSNSEMMINHHAFQVTQPPLLGLEVHDADLLIGNWSPFDSPKDTSFSRP-----------------------------------------------------------------------------------------------------------…
>GmDof3.1
MSQTEKDPGIRLFGRKIPVPECQIPANSGPKDACSSIMKTELGIPSECGENTEQQENSSDSRDSKQESQHKLQENEPIVNPKPAEDDMETGSSDQDKVLKKPDKILQCPRCNSLDTKFCYFNNYNVNQPRHFCKNCQRYWTAGGTMRNVPIGAGRRKNKHLASQYRHIIVTSDGIPTSRLETTDSVNAGAFLHPPISQLGESMDSMLNLRDQRRCVDASSISCVEYRGEPSLYGSSVTTNGAQGSELSEHSPSNWLQCYPVPPWVLPYPGWNNVNSMEAVHRSSAPMCNPYNNTGPAAMQWCPTPMVAIPGMCPPSIPLQFVPPSYWSGTQLWNAGTGTVSIGSNACLSPSSSTSNSCCSGNGSPTLGKHTRDTVCTNEEKSEKCVSVPKTIRIDAPNE…
>GmDof3.2
MHGYYRSLGKHGVRFFSLVFSLMHKFRAVHSELVRSMEDIGPNSCTRPVTEKKARPQEQLNCPRCSSTNTKFCYYNNYSLTQPRYFCKTCRRYWTEGGSLRNVPVGGGSRKNKRVTSSKVPDLNPPISLSSVSAISSQNPKMQGVHDLNLAFPAAMDKYHHGTSPYVEMPKLEIGGDHSTSHHSHHHSHSPSSAVELLRSGMDSRGLNPYAPNSLMSGSDHSLYTPGYPMQEIKPNLSFSVDDGFGNRSYGVQENGGGRLLFPFGDIKHLSAGLEVEHNKEQGNNSTGYWTGW----------------------------------------------------------------------------------------------------------…
>GmDof4.1
MQEIHSIGGGRFFGGGGDRRLRPHHQNHHQQPPIKCPRCDSLNTKFCYYNNYNLSQPRHFCKNCRRYWTKGGVLRNVPVGGGCRKSKRSNKPKTTTSAAATTSSNNNNNNPSSSSETAAATAPTPPQQPPPPLELEHNSHSHSSSESSTYTVAATEAMSAPTTNAVSNNNLLLDNNRESKMFANPNPYLEQSRSGGLFSDIESFSSLVNLNNQALGFGFGNNNSNISILDATSFRFGVSVTNPHGNDQVLAAPGGGHGQWQQQQQNHHEFGTASFLDHTVPLEFSSLQHKAGHQGGFGPLDWQPGGDQGLFDLPNTVDQPYWTHHTHWSDQDNPSSLFHLP----------------------------------------------------------…
>GmDof4.2
MQENKDPAIKLFGQKIAFPGEADSQAIAGGETDWPPAMDVDKDEEDFGIGNPDKDEKDKDPRAEKVSEKTKEADPPPDAADSKTSEGIQNPNTPSIDEESAKSKNDKSENDQQENNNNKTLKKPDKILPCPRCNSMDTKFCYYNNYNVNQPRYFCKACQRYWTAGGTMRNVPVGAGRRKNKNSASHYRHITISEALQAARIDAPNGTHLLKQNGRVLSFGLDPPICDSMASILNLTAEKKGTLNNNTRNGFHTIEDQRNKDNHNNNNNNGDDCSSASSITVSNEESGKSTSQESIMVPNSNGFIHQVPCISTLPWPYPFPSAAPAMCPPGFPMSFYPAAFWNIPWFPSQHSHHSAPTPRSPSSGPNSPTLGKHSRVVAEKQDHLQEESPSRQRNGSVLV…
>GmDof4.3
MGLSSLHVCMDSSDHWLQGTIHEESGMDSSSSPSGDMLTCSRPMIERRLRPPHDQALKCPRCDSTHTKFCYYNNYSLSQPRYFCKTCRRYWTKGGTLRNIPVGGGCRKNKKVSAKKSNDHQLVNNNNINQTRPPHHHHPKDLQLSSFPDVQFSHLSNLLGTNANPSFMEGKYGIGMIENPRPIDFMMESKLEGIIGSGSSSRNFDFFGNNDMSMGMASVGLGDMNGATTHQNGLPPNLYHHGLSAFGGMSMSLDHGNNNNSDNNGANRYLMDSCQRLMLPYDVSNEDHNAQIDVKPNPKQLLSLEWQDQGCSDAGKDSFGYLNGPGSWTGMMNGYGSSTTHPLV-------------------------------------------------------…
>GmDof4.4
MDTAQWAQGIGVVKQPMEGSKPPPPPPPPMLERRARPQKDQALNCPRCNSTNTKFCYYNNYSLSQPRYFCKTCRRYWTEGGSLRNVPVGGGSRKNKRSTPPAPPSAPAPTKKLSDLATPNFPQSASQDPKIHQGQDLNLAYPPAEDYSTVSKFIEVPYSTELDKGTTGLHQNPTSSSTTTSASSQLSAMELLKTGIAAASSRGLNSFMPMYNSTHGFPLQDFKPPHGLNFSLEGFENGYGGLQGIQEGPTGGARILFPTVEDLKQQVPSTNEFDQQNRSQEGSAHGYWNGMLGGGSW------------------------------------------------------------------------------------------------------…
>GmDof4.5
MFPRSFNISGGDAGLPQMLHPRHMVTPMEEQQRSRWKPSVEVAPNCPRCASTNTKFCYYNNYSLSQPRYFCKGCRRYWTKGGSLRNVPVGGGCRKNRRGKSSSSSRLQHQSHQRAFSCENTESSSVGDDAQQNNNVSRDIDMALVFAKFLNPKPTTGEDNNGSPSSNNYLTPESVEIENDAVVQSQNKASSDPVIVESENLSLVEIDELERLLGVCGDEDGLWSDATLSSSVTWEPPLKESEYSMPLNEDDGDQLLPIIISASTMSDTCWSNWSSFDLSTMDALSSSPS--------------------------------------------------------------------------------------------------------------…
>GmDof5.1
MQEIHTMGGGRFFSGDRRLRPHHQSQQALKCPRCDSLNTKFCYYNNYNLSQPRHFCKNCRRYWTKGGVLRNVPVGGGCRKSKRSSKPTKTSSQTASPDPDHHNNNTNSHSSSGSSSLTAAAATATTTTTTEAVSAPETLNLDSNNNNNNMQESKLLIPALETNPLEHGTGDCGGIFSEIGPFTSLITTTTSTNEPLAFGFGNSTLPDASSFQWLHQKVSSSSNEELKLPESSLLDHTVDFHSKISHGGGFGSLDWQGGADQGLFDLPNTVDHAYWSHTHWSDHDNSTLFHLP-----------------------------------------------------------------------------------------------------------…
>GmDof5.2
MHEIRDPAIRLFGQKIPFPEDVVVDKEEKEIESGEEREQEMEKYEDQGHKDAGVENVTEEELEVDPPPNAEETKNSGSSPEAIVNPKTPSIEEETEKSKGDKTEKEQGDAANSQEKTLKKPDKVLPCPRCKSMDTKFCYYNNYNVNQPRYFCKACQRYWTAGGTMRNVPVGAGRRKNKNSTSHYRHITISEALQAARIDSHLPPLKGNGRVLSFGLDAHAPICDSMASVNNLGEKKPLNCTRNGFHHGFEDQRLPPVPCKSGENGDDSSTTSSITVSSSKGENNKNTFQQQSVPQNHGFLPQLPCIPGVSWPYTWNSPVPPPAMCPSGFPLPFYPATFWNCGMPGNWNVPLFSSHSSASNLESRSSSPNSPTLGKHSRDGDMIKQYSLPKEEASKPRNG…
>GmDof5.3
MGFSSLHVCMDSSDHWMQGTIHEECGVDNSSSPSGEMLPCSRPMTESRLRPPQEQALKCPRCESTHTKFCYYNNYSLSQPRYFCKTCRRYWTQGGTLRNIPVGGGCRKNKKVSTKKHNDQHQPAVNQNQPHPGPSYLHNHKDLQLPYLDVQFPHLNNLLGTNAGALQGNPSFMESKYNMGMLENPRPIDFMESRLDGMSMIRGSTRSFELLENSDMSVGGGVGFGDVSGYNGLPLNYQGLSSSAFGGMSLDGSINNVGTYIMDSCQRLMLPYDGGDNTLNGSIDVKPNPKLLSLEWQDQGCSDAEKLSLGYLNGSGSWTAYGSSTANPLV---------------------------------------------------------------------…
>GmDof5.4
MAEAQSGQASEGIKLFGTTITLHGRERKEDRNDSEDGTEEIKRPDKIIPCPRCKSMETKFCYFNNYNVNQPRHFCKGCQRYWTAGGALRNVPVGAGRRKVKPQFGQEERLALDEWHVAAVAHGDFRQLFPSKRRRMSSAQHESQRKFVIIHEITEHPNQIETKEA------------------------------------------------------------------------------------------------------------------------------------------------------------------------------------------------------------------------------------------…
>GmDof6.1
MFPQSFNISGGGAGLEQLLQPHHFPSPMEQQQQRSRWKPSVEVAPNCPRCASTNTKFCYYNNYSLSQPRYFCKGCRRYWTKGGSLRNVPVGGGCRKNRRGKSLQSSSSRQQRASSFVSGDTESSFSDAQQINNGSRDIDMALVFAKFLNPKPTTGEDNNGSSSTSNNFTPESVEIENDAVVQSQNKASSDPVIVESENLSLGEIDELERLLGVCGDEDGLWSDATLSSSVTWEPPLKELEYSMPLNEDDDDAQLLPIITSASTMISDSCWSNWSSFDLSTMEAFSSSPS--------------------------------------------------------------------------------------------------------------…
>GmDof6.2
MDTAQWAQGIGVVKQPTMEGGSKPPPPPMLERRARPQKDQALNCPRCNSTNTKFCYYNNYSLSQPRYFCKTCRRYWTEGGSLRNVPVGGGSRKNKRSTPSAPPPSSASAQAKKLPDLTTPNFPQSASQDPKIHQGQDLNLAYPPAEDYNTVSMSKLIEVPYNTELTRVAFIKTLLPHQHQHLHLLTISCLPWSFSRLGLLLLPQGV-------------------------------------------------------------------------------------------------------------------------------------------------------------------------------------------------…
>GmDof6.3
MGLSSLHVCMDSSDHWLQGTIHEESGMDSSSSPSGDMLTCSRPMIERRLRPPHDLALKCPRCESTHTKFCYYNNYSLSQPRYFCKTCRRYWTKGGTLRNIPVGGGCRKNKKVSAKKSNNDHQLVNNNNSPTQPPPSSSYHHHSHPKDLQLSSFPDVQFSHLSNLLGTNIANPSFMEGKYGIGMIENPRPIDFMMESKLEGIIGSGSSSRNNFDFFGNSDMSMGMTSVGLGDMNSTQNGLPPNFHHHGLSAFGGMSMSMSLDHGNNNNNSGGNGGSNNYLMDSCQRLMLPYASSNEDHNAPIDVKPNPKQLLSLEWQDQGCSDAGKDSFGYLNGPGSWTGMMNGYGSSTTNPLV----------------------------------------------…
>GmDof6.4
MQENKDPAIKLFGQKIAFAGEVDPPAISAGEIDSPPAMDVDKDEEDDFGDSETEDEKDKDPRAEKVSEKTKEADPPPNAADSKKTPEGIQNPNTPSIDEESAKSKTNKSENNNNNKTLKKPDKILPCPRCNSMDTKFCYYNNYNVNQPRYFCKACQRYWTAGGTMRNVPVGAGRRKNKNSASHYRHITISEALQAARIDAAPNGTHHLLKPNGRVLSFGLELDPPICDSMASVLNLTAEKKGTLNNNSRNNNNNNNNNGDDCSSASSITVSNEENGKSTSQESIVVPNSNGFIHHVPCISTLPWPYPFPSGAPAMCPPGFPMSFYPAAFWNIPWFPSQHSHHSSAPTPRSPNSPTLGKHSRDDDATKQYHLQEEQPPSRQRNGSVLVPKTLRIDDPSEA…
>GmDof6.5
MHETHSIGGGRFYGGGDRRLRPHHQQQQPPPLKCPRCDSLNTKFCYYNNYNLSQPRHFCKNCRRYWTKGGVLRNVPVGGGCRKSKRSNKPKTTTTTTTSNTNNNRSSFSATAPATAPTPPAPELEHHSHSHSSSESSTLTVTATEEMSAPPPTTSNAPSKNSLLLDNDHREAKMFANPNPNPSLDSGGIFSEIGNFTSLINLNNNEAFGFGNNKNNNSILDATSFRFGISVTNQVQAAAGGGHGQWQQQNHQEFGTASFLDHTVPLEFSSLQHKTGHQGGFGSLDWQPGADQGLFDLPNTVDQPYWTHAHWSDQDNTSSLFHLP---------------------------------------------------------------------------…
>GmDof7.1
MQDPTAFQGVKPPQFPEQEQLKCPRCDSNNTKFCYYNNYNLSQPRHFCKNCRRYWTKGGALRNIPVGGGSRKTTKRSSSTLSKRSSAPSSSSAVSDPDPTRICTNPVDQDQRVLNIGGGSFSSLLASSGHFGTLLEGLNPSGSGLKMGEFVEGVSSDPGLNLDSGLNPDLQVQSNENSESFLGLQNGDSSCWNGTHGWSDLAIYTPGPSFQ--------------------------------------------------------------------------------------------------------------------------------------------------------------------------------------------…
>GmDof7.2
MEGMAPNSCARPVLEKKTRPQEQLNCPRCNSTNTKFCYYNNYSLTQPRYFCKTCRRYWTEGGSLRNVPVGGGSRKNKKVSVTASSSSSPKVPDLNPPINLSSVSAISSQNPKIMHGGQDLNLAFPAMEKYHHGMPPYVEMQNSDTTTTHHHHQTSSSCSAPPASLSALELLRSSMASRGLNPYAPSSSLMPNSTNSNALYSSGFPMQEVKPSLNFSSADGMGNRSYDHHQIQERGGGRLLFPFGDVKQLSAAAGADQVEHNKEQQGNSTEVVQKLTIGHTWHRKGEY----------------------------------------------------------------------------------------------------------------…
>GmDof7.3
MGLSSKQVSSSGLDWKQTLLEAQNLELPKPNLMRKQQQQQQQQQQQTQPNSESLKCPRCDSTNTKFCYYNNYNKSQPRHFCRACKRHWTKGGTLRNVPVGGGRKNKRVKKSITPITTSSTTTTPITTATSTCTATVTTSIGNNMDAMLGCYSHMTIQTPLADDQKNMSSSLYQALIRPPPLLLQQNLLNTRELEGKDFGIGIGNNGIFPSSTLALPTHQSQSLLFPFSASSRSFDTNPCSVVSTSLRSSNVYNYGEDQFKAIEEPTINSTTATIVPSTGGTNNTHHPWEIAAATSGVGLGTSSNSNYWNWEDFDSLVSTDLKDPWDDSDIKP-------------------------------------------------------------------…
>GmDof7.4
MEQEGEKGREERRQVQRAATQQPPQQHQKCPRCGSMNTKFCYFNNYSLSQPRHFCKTCKRYWTHGGTFRNIPVGGGSRKVKRGKTNSSSFSSSSSSSSNLLTQPQQNLLMRPSPPLITTMVQSTSPYYHLAGGSGYLSSLATLHSLNNNTSQPFNQYLKVGGDFAGSSNSPLVSGFNAAYSLPPRFPQQQSMYPAQQQQQQQQRLIPSNMASSGAVSHSALRTQSLINNVSTSTNHRASISDASLWSAATVNTTSIGGNSDQNNVVKGGSSSLVPSHWLHRPGFGPPQ---------------------------------------------------------------------------------------------------------------…
>GmDof7.5
MFGGKCEKMVAVTPQTASNKWTQTQQIDDHKAPMGRIMEKPSQDLLQQQQQALKCPRCDSSNTKFCYYNNYSLSQPRHFCKACKRYWTRGGTLRNVPVGGGCRKNKRMKRPTNGDSSSANSPSSSTPSASSNPPSQPHIDNIIVSGSATNHINNINPLFYGGDVMNNVPFPKFNLLQSQLNALGLGFSSGVRENGFSTTSNNNFFSAYNSIFGSSSSSTCAPSTPVMASLLSSTLLQQNFMGGGGGGVKGRDHDQGDNTFHGLAPLQGLRVEGDSNNNIGSKEVKGEGQNRFEWSNNNNNNNNNGGGGQNQMEHVGLSDPNSLYWNTATGLGAWSDQPNIGPSVTSLI---------------------------------------------------…
>GmDof7.6
MSEVKDPAIKLFGRTISLTHTHINDSSSSSAPARAPSSSSSPREVTSSATQQQHEPEEPSRKELTSSQDDDGSHQTTEDLKSPTTSSGIFENPKTPSPETETSVPKSSTNGEQSETSASDEKTPKKPDKVLPCPRCNSMDTKFCYYNNYNVNQPRHFCKNCQRYWTAGGTMRNVPVGAGRRKNKNFPATASHYRHLMFPEGLQGATLNAPNGLHNAVLGNGAAVLTFGPDSPLCDTMASMLNIAERAQSCVPNGFQATEPNSFVSYRKEEDGSTSGHSTGVSVATTSTSSHSGSHESVDKRVEGFTPQLPYFPSGPWPYPMPPPTFCPPGYPLSFYTTPAYWGCMPPSWNNNISSISPQSSVNNSVSVLTLGKHSRDGNIIAPSNSQREMHDMEHKSSE…
>GmDof8.1
MAQVQSGQASEGIIKLFGTTIRLYGRERKEDKNHREDGTDEDIKRADKIIPCPRCKSMETKFCYFNNYNVNQPRHFCK---------------------------------------------------------------------------------------------------------------------------------------------------------------------------------------------------------------------------------------------------------------------------------------------------------------------------------…
>GmDof8.2
MQHPTIFPGVKPPPHFPEQEQLQCPRCNSNNTKFCYYNNYNLSQPRHFCKNCRRYWTKGGALRNIPVGGGSRKTTKRSSSTSKRSSAPSSSSSAVSDPDPTRNCTNPVDQDQRVLNIGGGSFSSLLASSGHFGTLLEGLNPTGSSLKMGEFGEGVSSDPGLNLVSGQNPGLQVQSTNGRSESFLGLQNGDSSCWNGTHGWSDLAIYTPGPSFQ------------------------------------------------------------------------------------------------------------------------------------------------------------------------------------------…
>GmDof8.3
MNGLEESTNDEVDVPLNEVSSKQIDPQEDGNSAPNIYKNPTLKLVAKVVNGNNEHRNAKRDIDHQEKVLKRANKVLPCPRCNSSETKFCYFNNYNVNQPRHFCKNCQRYWTAGGTIRNVPLGAGKRKNKHSTLQYCLIPVTPDAASVSQTDSKPASDMLLSSSRLIKGMENISSLREETPLSESLETVLSLNGQTNIEMASSTLKDDAEESSSSSMRSNEVEQVCLAQHSLVPLQSFQYYPVPSWSYQWNPCWNVKELRPRSLSSRPVYTGSPTMIAVPGFSLPTVILPGVPYSYSGFMSNWDEQKEDASLVGSAFSGISLSPSSVSNSTCSGNRSPTLGKHSRDGSTLGEDAMKQNLWVPKTVRINDPEEAANSSIWSTLGTKSEQNKLIMKGSIFKS…
>GmDof8.4
MATAPATKDQEPTQGRKFTTTTTTTTTTTRPAPEQGVKCPRCDSSNTKFCYYNNYSLTQPRHFCKTCRRYWTNGGALRNVPIGGGCRKNKRVVVKPSSSSSSSLSSSPRFSNEFSLRGLNVPPSVEFNLGALPFPASSRLNIPTTLNTGLFSNQFSSSPLSFGGDVNSVSVTNNALSGFQLDATPATVLSNSLMSLASNNNTQNNNNFWALQDRSQGSTLLLSDSFNSSAMQSMQQSLNVHSSLASSIESLSCVNQDLHLKMQQQRYATMMFGGDSYHHKGGGGGGGDENNGVSFSQTANRFENQKQLVGNPVMFQNLEISKPPGSSVTEDPSGATVTTTVAPPTEWFFGNSSFSSAGNGNDGANSNNNNINININDANNNWSDALAWGDFQQQQQQQY…
>GmDof8.5
MVYTSIPAYIDPANWQQQQPNHQQQGNNTAASSHLILPQPIQPPQPPPSQPHGLGGSTTAGSIRPGSMADRARMANIPMQEAQQKCPRCESTNTKFCYFNNYSLSQPRHFCKACRRYWTRGGALRNVPVGGGCRRNKRSRGSSGNNTRSPANSDRQTASAGSASTTSGSSSADLVAGLGGGTGVPPSLRFMAPLHQLGDHHHHLGGGGGEIGLSYGLNYGAISGPMGGIGDLNFHIGGSLSGGGCSMLSGLEQWRVPQTHQFPFLSGLEATSSHGLYPFEGASGSDGYGSTPIKVSTSGVMSQLASVKMEDNHHHHHQELGLPRQFLGVNNNPSTNEQYWSGGGGATSAWTDLSAFSSSSTTSNNAL--------------------------------…
>GmDof9.1
MSPDDTPSKPATAKDQETQSSGGSGRKSSSTRPQEQGLNCPRCDSPNTKFCYYNNYSLTQPRHFCKTCRRYWTKGGALRNVPIGGGCRKNKKVKSSRLSCDSKDSGSSSSEVGGLKFLHSLSPSMDFHLGGLPFPRLHHHHHPPTTYNHFSSFENTSSTSSCFNLDPSPGTTTTLSSSFAALYNYPFSYNGAIQGMSSLNVHSGLASSIESLSSINQDLHWKLQQQRLAMLFGGDNNQKDHSGVNQIENQTQKPQTILFQNLEISKPGTFPVGDSRKEHGPSGDTHTPSTEWFFGNSYASVTPTPTSSGGGPGNNDNASNWSSGGGGVHAWGDVPQQYSSLP---------------------------------------------------------…
>GmDof9.2
MSEAKDPAIKLFGKTIPVPEILPGSNGAPASSSGDVVVDDSVDASSTNSSRESHTNTDAQEKDFDKDTLGEKPTDDKKEDGAPAQSSEEVANPDTASGTCEESIIQSTEREATTLKTTKTEEEQGETSNSQDKNLKKPDKILPCPRCNSMDTKFCYYNNYNVNQPRHFCKNCQRYWTAGGTMRNVPVGAGRRKNKSVASHYRQITVSEAALQNPRTDLPNGAYHPSLKCNGTVLTFGTDTPLCESMASVLNLADKTMHNYTRNGFHKPEELRIPVSHASGEKGDDQSNKSSVTSTTSVEGASTNRPKEQVMQNCQSFPSQVPYFPGTPWPIPWNPVQWSSPVPPPAFCPPGFTMPFYPATAYWGCAMPGTWNIPWLAQPSSPNGATPNSGPNSPTLGKH…
>GmDof10.1
MCIQINFTPTLNVCFGSSSFTCVCFVVMESGWKPEVEISPNCPRCGSSNTKFCYYNNYSLTQPRYFCKGCRRYWTKGGSLRNVPVGGGCRKNRRGNKTLLRQSIDGFTFKNSLPPCGNVTDHNNNPIGHSYDPRIRTSSASSSSSVVSDGPHIDLALVYANFLNQKPNSEARVESTNPDQVQTVFDPSLENNSRLSNTVVVGPNTLPEELGLTGCLNLPEQQPQTHSSEANNNHNQMCYGEFNTMQTLHQKDGIDQQCSNHGGGAMNFELPPLPGEEEVSHDHHMMWSNSEMMINHHHAFQVTQPPLLGPDVHDADLLIGNWSSFDLPRDASFSRP---------------------------------------------------------------…
>GmDof10.2
MQNSQQECKKKEMVVKPIEDIVVTNTTCTKAAVGSVERKPRPQKEQAINCPRCHSINTKFCYYNNYSLTQPRYFCKTCRRYWTEGGTLRNIPVGGGSRKNKRSSASCSNNSHHNDNNSTNKKLSADLVITPPTLSHTTQNPKSNDNSIIHQGQDLNLAFPSTTTTTSDFRKISELVQQNNNNNSSNNSMSASSSTTTTTTSTSHHLSALELLTGITSSSSTGLSTSFMPIPVPSNPNSIYTCGFPLQDFKPGTLNFSLDGIGKGYTSLQNVHGGRLLFPFEDLKQVSSTTTMNQTQQGDSTGYWTGMLGGGSWFNWSCQLYIARSALKCVMIMIHE---------------------------------------------------------------…
>GmDof11.1
MIQEMLGGASASHIPGERKISINNGGGGRALLLTPPTSSSSPSCTTSITTSTATATATSSNSENQNLRCPRCDSSNTKFCYYNNYNLTQPRHFCKTCRRYWTKGGALRNVPIGGGCRKSKSSGGMSNSVAKQTATKMKAVASELGRSPQGLFDQELPQTPILWGSPQNSQLMALLRATQNQNPNPNPSPMSISVKGEGNLMGSHSHMVSTESLLANGLLNPRTSLGFDDGRVGEALPSLGLCSSFWRNNQDQTQQQNNGFVVGEHQSSGVQELYHKLRSSSSVNYWGSDNSPVFLSNMASSSSSLSNILESSSVSGSEFGCWNPTLSWSDLPTTNGAYP------------------------------------------------------------…
>GmDof11.2
MVFSSIPVFVDPPNWQQQPNNHPQANNNGGDNTQLLPPLPPHQSHVGGSVGSIRPGSMADRARLAKLPPPEAALKCPRCDSTNTKFCYFNNYSLSQPRHFCKTCRRYWTRGGALRNVPVGGGCRRNKKNKRSSRSKSPASSEKQQTLSGSTSAIVPSGGTTHEQIGHQLPQPQNLPFLASLQNLNRYAVGNMGLGLREIHGQNENMGFQIGNSSAGGGMDQWRLHQQVPFFNGFESTSAGSYPFQNEGINETPSGFGGDITTNSRVSQMPSVKMEESGALNLSRSTLNNVLQKITSTIHGLICQVLLLFLLLISCNFEHITCMWSITTSPELLCP----------------------------------------------------------------…
>GmDof12.1
MVFSSIPVFVDPPNWQQQPNHPQASNNGGDNSQLLPPLPPHQPHVGGSVGSIRPGSMADRARLAKIPPPEAALKCPRCDSTNTKFCYFNNYSLSQPRHFCKTCRRYWTSGGALRNVPVGGGCRRNKKNKRSRSKSPASSEKQTLSGSTSATPSGGTTHELVGQLPQPPNLPFMASLQNLNRYAVGNMGLGLREIHGQNENMGFQIGNSSAAGGGMDQWRIQQVPFLNGFESTSAGSYPFQNEGIETPSGFGGDIATNSRVSQMPSVKMEESGALNLSRSTLNVSENNQYYSWTDMSGLASSSATHLL--------------------------------------------------------------------------------------------…
>GmDof12.2
MDPSSGQHQQMSSQSLENMLACSKAQQERKPRPQPEQALKCPRCDSTNTKFCYYNNYSLSQPRYFCKSCRRYWTKGGTLRNVPVGGGCRKNKRSSSSSSSTSKRVQDQAFTPNPNSLIGLPSLSYDSSDLTLALARLQKQSCGQLGYDEHDLSMLGNHHPSTPCDNILGMHHHSSSSTNPGFLDALRSGFLGTQSSNMQQNLYYGYGNGDMGEVDNGNASCGGEMMMMPYNDQEMSVASTQAVTVTTMKQEICNGREPSSESRVLWGFPWQFNNADTNMGELDSGRASWNGINSSWHGLLNSPLM----------------------------------------------------------------------------------------------…
>GmDof13.1
MLEAKDSTMMKLFGNTIPAPEIPAGAPAFSSGDVFGDSVGQNRGSSSVNGDGEEHEIQQDIMGEETTESKKEDEVTNLDTVSRSGEGSINPSTEKEDLTLKTSKKTEQEQGENSQNKTLRKPDKILPCPRCNSMDTKFCYYNNYNVNQPRHFCKNCQRYWTAGGVMRNVPVGAGRRKNKNFASQYRHITVPEAALSSSQPDLSNGVSNPSLNCNATLLAYGSDRPLCESMTSVLNLADKAVNNSTTNGFNGSEELEIPVTYVGGEKVNDDSNKSSDTSTKPMKGETTNRSQEQVIENCHPFPPHVPYFPGAPWPFPWNPAPWNSPVPLPPPFFPQGFTMPLYPAAAYWSLTIPGARSIPWLAQPSLLNSTVSNSGPNSLTLGKHSREENMHKSNGVAVE…
>GmDof13.2
MFGGNNCEKMVAVVTPQTASNKWTQTQQIDDHKAPMMGRVMEKPSQDLLQQQQQALKCPRCESSNTKFCYYNNYSLSQPRHFCKACKRYWTRGGTLRNVPVGGGCRKNKRVKRPTNHGDSSSSAANSPSSSNSNPPSQPHIDNIIASSSTTNHINNISPFFYGGDVMSSVPFPRFNLHSQLNALGLGFSTGVSENGFSTSNNNSFFSAYNSMFGSSSSSTCAPSTPVMASLLSSTLLQQKLMSGGGGGGVKGSSDHDQGGNTFHGLAPLQGLQVEGNNNNSNNIGTKEVRGEGQNRFDWSNNNNNNNGGGGCQNQMEHVGLSDPNSLYWNTATGLGAWSDQPNNIGPSVTSLI----------------------------------------------…
>GmDof13.3
MIKKTNTHYTKFRSQRDKDMEQEGEKGREEKRQIQQQQPPPQQHQKCPRCDSMNTKFCYFNNYSLSQPRHFCKACKRYWTLGGTFRNIPVGGGSRKVKRGKTNSPSSSSSSSSSCSNLLSQPQQNLLMRPSPPPLTTNTMVQSTSPYYYNLGVGGNGYLSFHSSLNNNTPSQPSDQYLKVGGGDHVAGSSNISPLVSGFNNAASYSLPPRFHHQQQQQSMHPAQQQQQRLINIPSNMASSSSDVSHSGVRPQSLINNVSTSTDHNVSTSTNHRAITTSDASLWSAATINATSIGGNSDQNNVVKGSSSSSSSLVPNLWVHRPGFGPPQ-----------------------------------------------------------------------…
>GmDof13.4
MGLSSKQVSSSGLDWKQTLLEAQNLELPKPNLMRKQQQQQQQQTQPNSESLKCPRCDSTNTKFCYYNNYNKSQPRHFCRACKRHWTKGGTLRNVPVGGGRKNKRVRKSITTPITTSSTTTSITTTTSTCTATVTTSIGNNNNNMDAMLGCNSHMTIQTPLADDHKNMSSSLYQALIRPPPLLLQQQNLMNNTRDLEGKDFGIGIGNGNNGIFPSLTLPFPIHHQSQSLLFPFSTSSSSFDTNPCSVVSTSLRSSNVYNYGEDQFKAIEEPTINSTITTTTIVPSTNNTHHPWEIAAATSGVGLGTSSNSNYWNWEDFDSLVSTDLKDPWDGSDIKP---------------------------------------------------------------…
>GmDof13.5
MAEESQGIKLFGAMITLNRGEVNKGEKGSEYERVEKRAEKIIPCPRCKSMETKFCYFNNYNVNQPRHFCKSCQRYWTAGGALRNVAVGAGRRKVKSPCHGAGVYESTSEDENKFEMGQGHVAMPNTGFRQIFQAKRQRITSAQHQGQ------------------------------------------------------------------------------------------------------------------------------------------------------------------------------------------------------------------------------------------------------------…
>GmDof13.6
MSANCEKMVAIPPTTNQWPQVDDHKVLMGSNGGSSNNNNNKVLEKPGQDQLVQQQQQQQEAPKCPRCDSSNTKFCYYNNYSLSQPRHFCKACKRYWTRGGTLRNVPVGGGCRRNKRVKRPLITTNPSSAAIDTAASNNSSNSSSAPLQPPIDTASTSNHINPLFYGLPSSSSDVNLPLFSRFGSRISSSGFDLQLNNALGLGFSSGVLSNEASDNNGYRNWFGSNNTLLSSYTSTTSTTTPAMSSLLSSSLLQQKFMTDGVDSTNTFQHGLGLTPLEQLQMASDHSSEAGMVALKDVKVELGQNNRLEWNNGAACQSQIQHVGLYDPSLYWNNSAATALGVWNDQAANIGSSVTSLI------------------------------------------…
>GmDof13.7
MEQRVGEGGGMNKQPRDSRVKEIQQGDAQVHAQAPQQPQKCPRCDSLNTKFCYYNNYSLSQPRYFCKTCRRYWTQGGTLRNVPVGGGCRKGKRAKTSNSSSSSENINSSFRSLPLQQPQGMVVQTQAPPLTSVVKAKDPSSVVASPFYQSGGYLSSLAAMHSLNPSSSHPFDQSLNVIAGSDALRSSNLGLLSGFNVQRPIGQICPPYLYHQMGSDEREMVSLYEQGLVNPSSSSMANTNTNTNGSGVSQHDWPQSFINNNVSNRASDASLWSTISTTIGGNSERTSTSGVGVDVGAGSSSFVTNQWPNLPGYGPPP----------------------------------------------------------------------------------…
>GmDof13.8
MGLSSKQVSNRGLDWNQTLLEAQNLELPKPPPMRKQQQQTQPSEPLKCPRCDSINTKFCYYNNYNKSQPRHYCRACKRHWTKGGTLRNVPVGGGRKNKRVKKSTTPNTATATNSISTTTTTSNTNMDGELNTPITIPLFAVDDHKTTPSSLYQSLCLPQQNLMMSTKDSEEGKDFGIGNGIFLSSTVPFPQSQSLLFPFTTSNSFDTNQCAISSSLRSSSVYNYGEEFKITEEPTINSIMPNASGGTNTQPWEIAATSSGLEMSNYWTWEDIDSLVSTDLNVPWDDSDIKP------------------------------------------------------------------------------------------------------------…
>GmDof13.9
MNPSSGQPQQMSSQSVEKKPKPHPEQALKCPRCDSTNTKFCYYNNYSLSQPRYFCKSCRRYWTKGGTLRNVPVGGGCRKKRSSSLKRAQDQTLTPNLNPLTTLPHLSYDSNDFTLAVARFQKQSSGQLGYNDRDLSTLGNPTTGSFCDILGNSGMNPSSANPSFLDAIRTGFLETQNHLQNLYCMYGNGDLGEVDNGNSGVVGVSGEMMLPYDQVIMSNATTQSVSVMKQEMCSRREQSERRVLGGFPWQINADTNIGELDSGRTIASWNSFTNSWHGFLQSPLM------------------------------------------------------------------------------------------------------------------…
>GmDof13.10
MVFSSIPVYLDPPNWQQQQQNQHQANGSNSPHELLPPLPQPPQAPHVGVESEQIRSGLMADRAKIPAPEGVLKCPRCESTNTKFCYFNNYSLSQPRHFCKTCRRYWTRGGALRNVPVGGGCRRNKKNKRSRSKSPVSTEKPSLPNNTSAIPELIGRFPQPFMASLQSMNRYGVGINTGVNLREIQAQNASQMEFQIGGLGNGSSVATAGGGGGGGVEQWRFQQFPVNSAASNSTLFKVKLLKVWLEILMPQVLGLLSCQHGLKWNITVA----------------------------------------------------------------------------------------------------------------------------------…
>GmDof13.11
MQDPTLFQPMKPHFPEQEQLKCPRCDSTNTKFCYYNNYNLSQPRHFCKNCRRYWTKGGALRNIPVGGGSRKNTKRSSSSNNNTKHASPSPPVSSAPAPEIDPTRTDPNPVGGGGSFRSLLASSGHLGLGNLLEGLNSSGSNLKSVQMEEFGENVSSGTPVAVPGSGQNPGLEMQSNGNAESFLSLQNGDSGCCNGTNGWSNLAIFTPGSSYQ-------------------------------------------------------------------------------------------------------------------------------------------------------------------------------------------…
>GmDof15.1
MQDPTLFQPMKPHFPEQEQLKCPRCDSTNTKFCYYNNYNLSQPRHFCKNCRRYWTKGGALRNIPVGGGSRKNTKRSSSSNNNTKRASPSPPVSSAPAPEPDPTRIGPTPVVGGGSFSSLLASSGHLGLGNLLEGLNSSGSNLKTVQMEEFGENVSSGPVADPDSGRNPGLEMQSNGNAENFLSLQNGDSSCWNGTSGWSHLAIFTPGSSFQ--------------------------------------------------------------------------------------------------------------------------------------------------------------------------------------------…
>GmDof15.2
MVFSSIPVYSDPPNWQQQQQNQHQANGINSPQLLSPLPQPPQAPHVGVEAGQTRSGPMADRAKIPAQEGVLKCPRCESTNTKFCYFNNYSLSQPRHFCKTCRRYWTRGGALRNVPVGGGCRRNKKHKRSRSKSPVSTDKPSLPNSTSAIPELIGRFPQPFIASLQSMNRYGVGNTGVNLREIQAQNGSQMGFQIGGHGNGTSSVATAGGGVEQWRFQQFPFLNGFESTLAVSNSYPFQSESVEGLVGDIAASSRATQLPARVKMEYNGGLNLSRSPLSVSENSNHYYSWTDLSGLVSSSASHLL-----------------------------------------------------------------------------------------------…
>GmDof15.3
MDPSNGQPQQMSSQSVEKKPKPHPEQALKCPRCDSTSTKFCYYNNYSLSQPRYFCKSCKRYWTKGGTLRNVPVGGGCRKKRSSSKRAQDQTFTPNLNPLTALPHLSYDSNDLTLALARFQKQSSGQLGYNDHDLSIMGNPTTGSFCDILGNSGMNPSSENPSFLDEFQTGFLQTQNHLQNLYCVYGNGDLGEVDNGNSGGVGVSGEMMLPYDQVVMSNATAQSVSVMKQEMCSGREQSERRVLGGFPWQINADTNIIGELDSGKAIASWNSFTNSWHGLLQSPLM------------------------------------------------------------------------------------------------------------------…
>GmDof15.4
MGLSSKQVSNRGLDWNQTLLQAQNLELPNPPPMRKQQQTQPSEPLKCPRCDSINTKFCYYNNYNKSQPRHYCRACKRHWTKGGTLRNVPVGGGRKNKRVKKSTTPAIATTSISTSTSNANMDGELNNPITIPSLAVDDHKTTPSSLYQYVCLPQQNLMSTKDSEEGKDFGIGNGIFLSSTVPFPQSQSLLFPFTTSNSFDPNLCAISSSFRSSSVYNYGEEFKIMEEPTLNSIMPNTSGSTNTQPWEIAATSSGMEMSNYWTWEDIDSFVSTDPNVPWDDSDIKP------------------------------------------------------------------------------------------------------------------…
>GmDof15.5
MEQGVEEGGGMNKIPRDSRVKEIRQGDAQIQVQAPQQPQKCPRCDSLNTKFCYYNNYSLSQPRYFCKTCRRYWTQGGTLRNVPVGGGCRKGKRAKSSNSSSSENMNSSSRSLPQQQQQPQGVVVQTQAPPLTTVVKAKDPSSVVASTFYQSGGYLSSLAAMHSLNSSSHPFDHSLNFAGSDTLRSSNLGLLSGFNVQRPIGPIRPPHLYHQMGSGEREMVSLYEQGLVNPSSSSMANTDTNSSGVSQHDWPMSFINNNNNNASNRASDASLWSTISTTVGGNAERTSPSGVGAGSSSFVKNQWPNLPGYGPPP--------------------------------------------------------------------------------------…
>GmDof15.6
MSANCEKMVAIPPTTNQWLQVDDHKVLMGSNGGSSNNNKVMEKPGQNQLVQQQQHPETLKCPRCDSSNTKFCYYNNYSLSQPRHFCKACKRYWTRGGTLRNVPVGGGCRRNKRVKRPITSPCSAAIDTASNSSNSSSAPTAAASLQPQIDTASTSNHINPLFYGLPSSSSDVNLPLFSRFGSRISSSGFDLQLNNALGLGFSSGVLSNEASDNNGYRSGFGSNNMLLSSYTSTTTTTPAMSSLLLQQKFISGGLKNDADSSNTFQHGLSLTSLEQLQIASDHSSEAGMVALKDVKVELGQNNNRLEWNGGAFQSQIQHVGLYDPLLYWNNSATALGVWNDQAANIGSSVTSLI----------------------------------------------…
>GmDof15.7
MGEESQGIKLFGALITLKGGEVKKGEKGSEYERVEKRAEKIIPCPRCKSMETKFCYFNNYNVNQPRHFCKSCQRYWTAGGALRNVAVGAGRRKAKSPCHGAGDFMDGRAYETSEDENRFEMNQGHVAMPNTHFRQIFQAKRQRITSGAQHQGQ------------------------------------------------------------------------------------------------------------------------------------------------------------------------------------------------------------------------------------------------------…
>GmDof15.8
MVMPFNPPLLFHFHSRDLFLLTCCSFSCESFSNGLEESTNNEVDVPLNEVSNKLIDPHKYGYGTPNLNKNTTLKLVPKVVHRTNEHRNAKREIDHQEKVFKKPDKVLPCPRCNSLETKFCYFNNYNVNQPRHFCKNCQRYWTAGGTIRNIPVGTGKRKNKHSAQYCQIPMTPDAASVIQTDSKPASDMLLLSNELPVTSRPIKGGEETPLSESLETVLSLNGLTKIEVDSSTLKDDDDEEPSSSSMRSSEIEQLGLPQHSNGLVPLHSFHYYHVPSWPYQWNPCWNVKEFRPSNISSRAVYTDSSTMMAVPGFSIPTVILPGVPYSYLGFMSSWAEQKEEASLVGSAFSGISLSSCSVSNSTCSGNRSPTLGKHPRDGSTPGEDAMKQNLWVPKTVRIN…
>GmDof16.1
MEGMAPNSCARPVVEKKARPQEQLNCPRCNSTNTKFCYYNNYSLTQPRYFCKTCRRYWTEGGSLRNVPVGGGSRKNKKVSVTASSSPKVPDLNPPNHSAISSHNPKIMHGGQDLNLAFPAMEKYHHHGMSPYNVEMQNSNTTTTHHHHQTSPSCSAPPANSLSALELLRSSMASRGLNPYAPNSSLMPNSTNNNNNALYPSGFPMQEVKPSLNFSSVDGIGNNRSYDQERGGGRVLFPFGDVKQLSAAAGAADQVEQQQQGNSTGYWTGMIGEGTW---------------------------------------------------------------------------------------------------------------------------…
>GmDof16.2
MPSSNSGESRRASKPHRSVAAPPVEPENLPCPRCDSANTKFCYYNNYNYSQPRHFCKSCRRYWTHGGTLRDIPVGGGSRKNAKRSRTHHAAAATSSSSSTSSATTSAHEHHNAHTLTALAPVTAATHFGHDGDVKQTNGNACGSYTSLLNNTQGSGFFALGGFGLGLGHGFDDMGFGIGRSGWAFPGMVDNGNIGGAIASSGVNTWQLESGEGGFVGGDCFSWPGLAISTPGNGLK-------------------------------------------------------------------------------------------------------------------------------------------------------------------…
>GmDof17.1
MQQIHSMPGGRFFSGSGSADRRLRPHHQNQQALKCPRCDSLNTKFCYYNNYNLSQPRHFCKNCRRYWTKGGVLRNVPVGGGCRKSKRSSKPNKITPSETASPPPPPHPDHNNNSNSHSSSESSSLTAAAATTTEAVSAPETLNSDSNNNNNMQESKLLIPALETNNSLEQGTGDCGGIFSEIGPFTSLITTTTSTNEPLGSGFGFGNSTLPDASSFQWHYQKVSSNNEELKLPENSFLDHTVDLSGMHSKTSHGGGFGSLDWQGGADQGLFDLPNTVDHAYWSHTHWSDHDNSSSLFHLP---------------------------------------------------------------------------------------------------…
>GmDof17.2
MGFSSLHVCMDSSNHWMQGIIHEECGGVDSSSPSGDMLPCSRPMTERRLRPPQEQSLKCPRCESTHTKFCYYNNYSLTQPRYFCKTCRRYWTKGGTLRNIPVGGGCRKNKKVSTKKIINDQHQPAISTQNQVHHPGPSYLHNHKDLQLPYLDVQFSHLNNLLGTNAGALGNPTFMESKYNMGMLENPRPIDFMESRLDGMNMIRGSTRSFELLENSDMTVGFGDVSGYNGSPLNYQAISSSAFGGMSLDGNISNVGTYIMDSCQRLMLPYDGGDNTLNGSIDVKPNPKLLSLEWQDHQGCSGAEKVSLGYLDGSGSSWTGYGSSTTNPLV---------------------------------------------------------------------…
>GmDof17.3
MHEIRDPAIRLFGQKIPFPEDVDKEEESAEDREQEMEEHEDEGDKDTRVENVTKEELEADPPLDAEETKISGTSPEAIVNPKTPSIEEETAKSKGGKSEKEQGDAANSQEKTLKKPDKVLPCPRCKSMDTKFCYYNNYNVNQPRYFCKACQRYWTAGGTMRNVPVGAGRRKNKNSTSHYRHITISEALQAARIDAQNGTHLPTLKGNGRVLSFGLDAHAPICDSMASLMNLGEKKALNGTRNGFHHGFEDQRLPVPCKSGENGDDSSTTSSITISSPKGENNKSTFQQQPLPQNHGFLPQVPCIPGVPWPYTWNSPVPPPALCPSGFPLPFYPATFWNCGMPGNWNVPWFSSSSPASNLKSPSSSPNSPTLGKHSRDSDMIKQDSLHKEEASTPRNGSV…
>GmDof17.4
MIQELLGGALIAGERKPSSINGGGGGGGVLLPITTPSPSSFPSSTTSDVTLTSTTTTAATTAATAATTTTAVENLRCPRCDSSNTKFCYYNNYNLTQPRHFCKTCRRYWTKGGALRNVPIGGGCRKNKSIGVASSVAGKTASTKMKTIASEFGKSPGFGGGFEVEHELPPPPGQILWGSPQNTHLLALLRATQTQNPNPNPSPMSLKEEGTLLGHMVSTDQPLVSNTLLSYRTLGYDAVAQVPSSLGLFGRNNQDQQQQNGGFLVGEHHNNSGIQELYQKLRSSSTVNNNYCSDNNSSQMFMGNMASNYSSSVSNNILETTSVAGGEFGYWNGPTFSNWSDLPTTNGAGAYP-----------------------------------------------…
>GmDof18.1
MVPPPENMAAPKDQDATQGRKITTTTTRPAPEQGVKCPRCDSSNTKFCYYNNYSLTQPRHFCKTCRRYWTNGGALRSVPIGGGCRKNKRAVVKPSSSSSSSSPRLSTTEFSLRGLNVPPSVEFNLGALPFPSRLNTNHHIPTIINTGLFNNNQLSPFLDVKSALFQLDAPPAALSNSLMGIAPPSAQNNNFWALGRSQSSTLSDPLNSTMQSMQQSLNVHSSLASSIESLSCVNRDLHLKMQQQRYATMMSGGDTHHKGDENSGVSFPQTVNGFENQKLVMNPVMFQKPVESLPAGSAVTEGPSGASVTTVAPPTEWFFGNSSFPSTGNGGGNGNNNINININDANNNWSDALAWGNFQQQQQQYSALP------------------------------…
>GmDof18.2
MVYTSIPSYIDPANWQQQQPNHQQQGNNTAASSHLILPPPIQPPPPPPSQPHGLSGSTTAGSIRPGSMADRARMANIQEAPQKCPRCESTNTKFCYFNNYSLSQPRHFCKACRRYWTRGGTLRNVPVGGGCRRNKRSRGSSSSNTRSPANSDRQTASAGSASTTSGSSSADLVASLGGGTGVPPSLRFMAPLHQLGDHHHLGGGGGEIGLSYGLNYGAISGPMGGIGDLNFHIGGTLSGGGSMLSGLDQWRVPQTHQFPFLSGLEATSSHGLYPFEGASGSDGYGGTPIKVSTSGIISQLASVKMEDNRHHHHQELGLPRQFLGVNNNPNTNEQYWSGGGGATSTWTDLSAFSSSSTTSNNAL------------------------------------…
>GmDof18.3
MSEVKDPAIKLFGKTIPVPEIPRGSAGAPASSSGDVVDDSVDASSTNSSRESHTKRDALGKDVDKDTLGEKPTDDKKEDGAPTQSSEEVTNLDTASGSCEESVALSTEREATTLKTTKTEEEQSETSNSQDKNLKKPDKILPCPRCNSMDTKFCYYNNYNVNQPRHFCKNCQRYWTAGGTMRNVPVGAGRRKNKSSASHYRQITVSEAALQNPRTDLPNGAYHPSLKCNGTVLTFGTDTPLCESMASVLNLADKTMPNYTRNGFHKPEELRIPVPHASGEKGDDQSNKSSVTSTTSVEGAITNGPKEQVVQNCQSFPPQVPYFPGTPWPIPWNPVQWSSPVPPPAFCPPGFTMPFYPATAYWGCAVPGTWNIPWLVQPSSPNGATPNSGPNSPTLGKHS…
>GmDof18.4
MVFPSLPIYLDPPNWSQQQPNQLARIGTQNPQIPLPPQRPPPSSVAAAIGNGGYQGSIRPGSMADRARMAKIHQPDASLKCPRCESTNTKFCYYNNYSLSQPRHFCKTCRRYWTRGGALRSVPVGGGCRRNKRNKGNSARSKSPMKPSTGSTSASANSSSSGCTPDHVMMTHLPTPTPAHQFPFLASLHHYNSDYASGGIGSHLGAITTPLVARNGNTTSDVEFQIGTSSASSLGNSGGGAMLSNNGLGEQLRFNNLQQVQHQFPFFSTNLEPQLGVFQFGGGENNNVEPPNYAKNGGRFDIRSKMDSISSVSGTLPQLNTIKLEENQGLSLPKNLLMTSSGNGVLWNGSSGNAWSEVPSFTPSPNHLL------------------------------…
>GmDof19.1
MLESKDSTMKLFGKTIPAPEISAGAPALSSGDADAVGVVQNHGSSSVNGDGEEHEIEQDIMGEETTESEKEDEVTNLDTVSRPGEVSINPSTKKEDLTLKTSKKTEQEQGENSQDKTLRKPDKILPCPRCNSMDTKFCYYNNYNVNQPRHFCKNCQRYWTAGGVMRNVPVGAGRRKNKNFTSQYRQITVPEAALLSSQPDLPNGVSHPSLNCNATLLAFGSDTPLCESMTSVLNLAEKAVNNSTTNGFNGSEELEIPFAYVAGEKVNDDSNKSSDMSTKPMEGETTNRSQEQVIENCHPFPPHAPYFPGAPWPFPWNPALWNSPVPSPPAFFPQGFTMPLYPAAAYWGLTIPGAWSIPWLAQPSLPNSTVSNSGPDPIARTIAMS--------------…
>GmDof19.2
MSQKEKGPGIRLFGRKIPVPECQIPANSGPTDTCCSIKKTELKIPSECGENSEQQENSSDSRDSKQESQHKVQENEPIVNPKPVEDNMETGSSDQDKVLKKPDKILQCPRCNSMDTKFCYFNNYNVNQPRHFCKNCQRYWTAGGTMRNVPIGAGRRKNKHLASQYQHIIVTSDGIPASRLETTDSSGLQQQHIASLESSVSFRSSADNCTMLKFGTDTPLCKSMDSMLNLRDQRRCADASSISCVEYRGEPSLCGSSVMTNGAQGNELSEHNTSNWLQCYPVPPWVLPYPGWNNVNSMEAVHRSSAPMCNPYNNTGPTAMQWCPTPMVAIPGMCPPSIPLQFVPPSYWSGTPLWNAGTGAVSIGSNACLSPTSSTNNSCCSGNGSPTLGKHTRDTVCTD…
>GmDof19.3
MMERGWKANNVEISPNCPRCGSTNTKFCYYNNYSSTQPRYFCKGCRRYWTKGGSLRNVPVGGGCRKSRSAKYNKTFRQANNSVGYSDDLMASPNSVVSDAPSIDLAQVYASFLNQKPDQAVQTVRYPNEPDYYSCLLNSTDFGHSALSEEELGLIDCLHFHEQSTESHFGESIQMYLFGFNSIQNHQEYYSSSYDTTNNTNFELPPLPGEETEISHGDMLWSKSNSEMMLDHALQASQPPLFGPQSHDADFIMGNCWSHFDLPRDASFSTL--------------------------------------------------------------------------------------------------------------------------------…
>GmDof19.4
MMEKWWKANNVEISPNCPRCGSTNTKFCYYNNYSSTQPRYFCKGCRRYWTKGGSLRNVPVGGGCRKSRSAKYNKTFRQANNSVGYSDDLMASPNSVVSDAPSIDLAQVYASFLNQKPDQAVQTVRYPNEPDYYSCLLNTTDFGHSALSEEELGLTDCLHFHEQSTESHFVAW-----------------------------------------------------------------------------------------------------------------------------------------------------------------------------------------------------------------------------------…
>GmDof19.5
MEDIGPNSCTRQVAEKKARPQEQLNCPRCSSTNTKFCYYNNYSLTQPRYICKTCRRYWTEGGSLRNVPVGGGSRKNKRVTSSKVPPDLNPPSLSSVSAISSQNPKMQGVHDLNLAFPTAMDNYHGMSPYVEMPKLEIGGDHSTSHSHHHSPSAVELLRSGMASRGLNPYAPNSLMSTSDHSLYTTGYPMQEIKPNLSFSVDDGFGNRSYGVQENGGGRLLFPFGDIKHLSAGVEVEHIKERGNNSTGYWTGW---------------------------------------------------------------------------------------------------------------------------------------------------…
>GmDof20.1
MSEVKDPAIKLFGRTISLPHTHINDSFSSASASGPACAPSSSSSPREVTSSATQQQHEPEEPSRKVLTSSQDDDDASHQTTEDLKSSTTSSGIFENPKTPSAETETSIPKSSTNGEKSEKSASEEKTLKKPDKVLPCPRCNSMETKFCYYNNYNVNQPRHFCKNCQRYWTAGGTMRNVPAGAGRRKNKNSSATVSHYRHIMFSEGLQGATLNAPNGLHNAVMTFGPDSPLCDTMASMLNIAERAQSCVPNGFHVTEPNSFVSYRKEEEEEDGTSGHSTGVNSVATTSTLSHSGSHESLDKKVVEGFTPQFPYFPSAPWPYPIPPPTFFPQGYPLSLYTTPAYWSYMPPSWNNNISAISPQSSVNNSVSNPTLGKHSRDGNIIASSNSQREMHDMEHNSS…
>GmDof20.2
MDTAQWPQEMVVKPIEDIVVTNTCPKAVESKPRPQKEQAINCPRCHSINTKFCYYNNYSLTQPRYFCKTCRRYWTEGGTLRNIPVGGGSRKNKRSSASCSTPNNSHNNNNSTNKKLLSDLVITPPTLSHTQNPNSNNAIHQGQDLNLAFPSSTPDFRKISELVQQNNNNNNSSNNSMSASASSSSTTTTTSTSHLSALELLTGITSSSSAGLTSFMPVPVPSDPNSIYTCGFPLQDFKPTLNFSLDGIGNGYTSLQNVQSGRLLFPSDDLRQVSSSTITTMDQKQQGDSTGYWTGMLGGGSW-------------------------------------------------------------------------------------------------…
>GmDofU
MDPSSGQHQQMSSQSLENMLACSKAHQERKPTPQPEQALKCPRCDSTNTKFCYYNNYSLSQPRYFCKSCRRYWTKGGTLRNVPVGGGCRKNKRSSSSSSTSKRVQDQAFTPNVNPLTGLPSLMSYDSNDLTLALARLQKQSCGQLGYDDHDLSMLGNHHTNTPCGDNILGMHHHSSSSSTNPGFLDALRSGFLGTQSNNNMHQNMYYGYGNGDMGEVDNGGGVGVSSSGEMMMMMMPYNNDQEMSIASTQAVTVTTMKQEICNGREQKVLWGFPWQLNGDTNMGELDSGRASNWNGINSSWHGLLNSPLM-----------------------------------------------------------------------------------------…
>SbDof1
MVFSSVPVYLDPPNWNQHQHQHQPQQQQQQAHHGQLPSGGAGGGGGGGMEAHAHHHHHHQLPPVPPPGGALMAPRPDMAAVVAASGGGSTPGAGGGPTAGGSAIRPGSMTERARLAKIPQPEPGLKCPRCESTNTKFCYFNNYSLSQPRHFCKTCRRYWTRGGALRNVPVGGGCRRNKRTKSSKSNSSSAASASGAGGTSSSTSSTATGGSSAGGASGAGIMPSHQGHGHLPFLASLHHPLAGGDHYSTGASRLGFPGLSSLDPVDYHQFGASAGAGGAALGLEQWRLPQIQHQFPFLSGRPDAVPPTMSGIYPFDVEGHGGDGTGFAGHMLGASKVPGSAGLITQLASVKMEDNPASAAMANSSPREFLGLPGNLQFWGGGSNGGANGNNGGGAGNAG…
>SbDof2
MIQELLGGAAMDQLKSVNDVNAASLPLLLHPVISNPSPTSSSSTSSRSSAQQQQRSTSATSSPQGQGPQQQGQGQGAEQTPLRCPRCNSSNTKFCYYNNYNLTQPRHFCKTCRRYWTKGGALRNVPIGGGCRKPRPMPTPVAKPVISSCKAVGGGVPSLGLGVGLGMGMGAGPGPWASSQQAAAAQLMALLNSARGVHQGGGNMHRLLGLDAMAHLPLHVLPGAGNNNAGGTAPSLWPQSAPRAIPTPPHMDSQLGMGPLGQHDVLSSLGLKLPPPSSSPAAASYYSDQLHAVVSSAAGRGGHEYEAAASGAMSLPCTTALTSLPPAASSVSAALTSCATVGLDLPPVSVPASEMQYWAAGPAAMSVAWPDLPTPNGAFP*------------------…
>SbDof3
MAGQVMEAQAARLQPPTMLAPPFAPLPHSTTCKHDVHHHHLTTTTTTATMAATSGTTTNNVVTRTGGAAAADMAAYLQQLQDAAEAAAKSSGGTGGAARGEQCPRCASHDTKFCYYNNYNTSQPRHFCRACRRYWTLGGSLRNVPIGGSTRKRPRLAHHQHQQHARRAPAAAAAAHVFGLGLGLGGAAPPPMMMMPPLPCSSSSSSLQGQGQGQGQGGGGLLGSLFALGAAGAPPLLEGRGAGSSSSFDFDLGLGLPTAGPLHLGEAAAAVQMQGLGLRGGGGNGNAAGSSSSFLWPAGLLADNDDSVDTWTKMPPGAGAGSMWPDFFSSPPAAAAPQTGGMMLHGGAHLM*-----------------------------------------------…
>SbDof4
MASATTAATGDDAVGTRKGGTGGATAGGGTAPQTQQQTPPPPEQGLRCPRCDSPNTKFCYYNNYSLSQPRHFCKTCRRYWTKGGALRNVPVGGGCRKNKRSRSAAAVAVAAAAAASRLSLNLPPAEAAAADQQQAAARLGFLGAAHHHPAVASSPIGGAGAPAADYHHQQAGMMALQPRLHGPGAVVGQYVPFGDWPSSGDVSSGGGCHAVNGGAAAAVSMSSSIASSIESLSFINQDLHWKLQQQRLATMFLGTPTTSSGAAAGAHVDGAAAAAGAAAPHVVGGTFLHMAAGPPPPHGMVEATTMAPPAATSWFMDSSCYVLPSPTTAHHANTAAAAVVATSNCNVVNSSGGGDDDNATSNNNNCGPGSAIPSWGDMSTFAMLP*-------------…
>SbDof5
MPSSFLTSPSSSASSHLSYLIPASARPPPPLAMGQGYGGATGGISVVPTGGVVATTNALNAAAAAPPPPRQGSASRNAGGAGHPPLPRPPPRQCPRCQSANTKFCYYNNYSREQPRYLCKACRRHWTEGGTLRDVPVGGGRKNRRGAKGGSAKASASAAAAATNVLGVGGADTFPDFLRQQLLQFQPGAAVGGGGYAIDLGAWQQMSAATAPPPPPQGTGGDVSTLGAAGTTAAEAEANCVALQYWSEWQQDGMPGFDGAC*-----------------------------------------------------------------------------------------------------------------------------------------…
>SbDof6
MMAECQGGGGGDFLIKLFGKTIPVPESGDAKDLQQSSSSSSSTEQDHQDAHALDQENPHPDSSDPSPQPEVVDAEDPKSSPETTHQKPGQGNGSGDAASQREKLKKPDKVLPCPRCNSMDTKFCYFNNYNVNQPRHFCKNCQRYWTAGGAMRNVPVGAGRRKNKNAVAASHFLHRVGAACGGGGDTLKTTNGTVLSFGGHGGGCVPPGPACLDLVEQLSHHLAAPVIRNAGNNPGPCSEGSSNCRDDNKTINDRSCVDEAAAANGDDGSVQHPASMNNGGATVWPPPYSCAPSPAAYFSSGIAIPIYPAAPGYWGCMVPGAWSLPWPVQQPPSSQSQGPAAGLSSSTSPTTTSAPSVSSSGAADSHTLGLGKHPRDREEGDDGRNAKVWAPKTIRIDDV…
>SbDof7
MVFPSPSVPVYLDPHPPNWNNQQQGQQPRASGGADAPLLPVGPAAATAAAPEPSGLPRSSSAASAAVAAHARPNSMAERARLARMPQPEPALKCPRCESTNTKFCYYNNYSLSQPRHFCKTCRRYWTRGGSLRNVPVGGGCRRNKRSSKSSSAAAAGSSSSSKTSSSGRLLGGPSATPSTTPGVTGAIITPGLSSFSHHHLPFLGSMHPPGPNLGLAFSAGLPLLGMQHLDTVDQFPVASGGGTTIGASLEQWRVQQQQQRQFPFMTGGILDLPQPPTYQLGLEANRGGGGGSAAAAFTLGQPTTTSATATTGRQEGSPKKMEDSKGQDMSLQRQYMAALRHGSGAHGGWDGNAAGGSGSDGGGTGSAGSTWPMNIIPGFHSSSTTGGNGGGSL*----…
>SbDof8
MGEGRAGDGLIKLFGKTIPVPETPAAGDAAKDIQQSGSSGTTDLKGQENTLQDSTGSPPQQEVADTEDSSAAKNSSADKQQGEAANQKEKLKKPDKILPCPRCNSMDTKFCYYNNYNINQPRHFCKNCQRYWTAGGAMRNVPVGAGRRKSKSASAASHFLQRVRAALPMDPLCTAAKTNGTVLSFGSDMSSLDLTEQMKHLKEKLIPIAGIKNGDERSVGSCTEGPAKAEDSNQKENVTAEKSAKLVQHPCMNGVAMWPFSCAPPPACYTPGSIAIPFYPAPAAYWGCMVPGAWNAPWPPQSPSETGSTLSTASPASTKSNCFTPGKRPRDCNEEGDTKGNGKVWVPKTIRIDDVDEVARSSILSLIGINGDKAGKDGKGCKLARVFEQKEEARTATHS…
>SbDof9
MQEHGRRPVTPFAGVDLRRPKGYPAPAAVAAAKEAAPARAPVVGDPCPRCGARDTKFCYYNNYNTSQPRHFCKSCRRYWTKGGSLRNVPVGGGTRKSSSSSTSSPSATTSASPGGAAPKNTKRSKNSKRRRVAPAPDPAAPGTDAPTVTATATADVANTAPSTEAAAATVAASEKPVTMTEEEPAAAVVVATETKPPAAPGLGLADAGSGGGGKELLPDPSHFEWPSGCDLGSYWGTSVFADTDPALFLNLP*--------------------------------------------------------------------------------------------------------------------------------------------------…
>SbDof10
MAGAGGATAVQQPAAGAPAAAGGAARSGVGAGAAGAPVADPRAEALRCPRCDSANTKFCYYNNYSLSQPRHFCKACKRYWTRGGTLRNVPVGGGCRKNKRSRSSGGAGGRNGSSSSASAAAAAVTSSSAASTLSLPPPTGSLPSLTSALGLPGGASLASLLLGTAGSGGDHLGLFQAAMQSVVSSEATAYEMQQQQSQVDHLLGLGYGGATGAGAQIHLKPWMQEAAGAGGIMDSFYAPLLSSSLVPGLEELHVKAEVAGAGDHQQKPAPGDQQSASWELPTPSSSNVDANVIASDALMAAAAASMNPAVSSSTSTAPTTVPSSFMYWGNGGIGGAAAAWPDLANCGSSIATLF*--------------------------------------------…
>SbDof11
MELAGAASPRPPPESHVATPRPPPQPPEKDVCEDREDMRVTGEKPCTHQELDVDQTNSSSSFNNSSECENLAPSNDEISGSESNLEIAKTEGDVPSGEKVLKKPDKILPCPRCNSMDTKFCYYNNYNIKQPRHFCKSCQRYWTAGGSMRNIPVGAGRRKSKSSSANCRSILIPGSSVATPGGEASLFPLSINGNQAAVSFGPDSPLCNSMASVLKIGGEQIKSSNPASAAQPRNGENQMCPPCTTSSDGPRNESQKETANAHQNGIIGQSNGVTSVHPIPFFPGPPFVYPWSPAWNGIPTMAAAVCPAPAEAANSSENCTTSSNVQWNVPPIVPVLPPGFCGPIPVPVMPPSVWPFITPWPNGAWNAPWLGPSSTVPSSSPTSSSTCSESGSPVLGKHS…
>SbDof12
MVRSAAAMEAGQVPDGRALMAAVTTTGGGGREPEGLPCPRCESVNTKFCYYNNYNLSQPRYFCKTCRRYWTRGGALRNVPVGGNTRKATPATGRRKRSTPAPVNVTVPAPATASPPPPPALHGGSLLRPYGGGGGSGLLSFAAPALASPLAAADPDRRLLDFGGSFTSLIAPGVADVGVHFSAGFLMGGLAPAALPRAPGSVAALPPPPPQQQPTVSQALPEGMVWSMGWPDLSI*-------------------------------------------------------------------------------------------------------------------------------------------------------------------…
>SbDof13
MSDQKDPGIKLFGRVIPLEPEPAPGTTEAEDPPPSHDQPPDELQPRAPELAAAADEDQHNEKEEKPASEMVNMPQEKDKEIKVDTPQVEKDNEMKVDAPQKEHDDEMKIDAQQEKKDEQMEVNGSPMHENIEPANLPPSEHKKEDEDLMNSTEDKAASDPKGENEKTSNEESGQDKALKKPDKILPCPRCNSMDTKFCYYNNYNVNQPRHFCKNCQRYWTAGGTMRNVPVGAGRRKSKNSSLHYRQLLMAPDCMLGSRVDISKSVLPEALVSPPAPIQPTSRNETVLKFGPEVPLCESMVSALNIDEQNVNNSGSAPRGENREDNPGPGTSYNGVPENMVHVDKNGAPVHCNGVAPVPQYYLGTPFMYPWNVGWNNVPVMAPGKSMPESAPASASESCS…
>SbDof14
MAAPGGGLDQDRGRGRGQDAAIKLFGRSIPVLHSSVVAAAASEVSTKLANDVRSNDGMSCLPNMPLIVKASPFPSKNNMKNGLQAISSQHGKMEADSKSEEVKNSLQAIISQPGKTDDSKSEETKTESGGSGQEKVLKKPDKILPCPRCHSMETKFCYFNNYNVNQPRHFCRNCKRYWTAGGTMRNVPIGSGRRRNKDPSHHHHVTKPCDHIVTANGDVSDATQRQSLAVKPSVLQGSGKQNETACKSVSPVLNIKEQNNADLISLVSGDNKEEKSCASSVVSGSSENWMPENTVKKEEDSTSAYGNGVKEPDPNTQSHHAGPISVFSGNPAAVMVTNQSSADGIHGPGNGTVSPLSLPPPPMVPTPGICAPAVPFPLVPAFVSCIPGWPSAVWGAAWP…
>SbDof15
MASHLPDADAAGFKLFGKVIQPPDAHHRAADEGGAPPQLPPPTTALPPPPPPPPSPPLPPQPPLPLQQQATGATGGTSGGGGEPLPCPRRETKFCYFNNYNVRQPRHLCRACRRYWTAGGALRRVASASPGRRRPRPTTARSVAAAAAAAAAASSAAAAAAEEVGGER*--------------------------------------------------------------------------------------------------------------------------------------------------------------------------------------------------------------------------------------…
>SbDof16
MLSHVEMAPAAGGFKLFGKVITRTQCAAETAPPAVPTQEQEPAAAASRSTAAFARERDDPDERDQPMVKREAAAAAASDHDFVVVADKQQQQHSAAAGGPAPASESDDSKGQQQHPRPRQHHQQQHQDTVEARAAAAASSAPPLPCPRCRSRNTKFCYFNNYNVNQPRHFCKDCHRYWTAGGALRNVPVGAGRRKNRPLGPVGAVPVPVPVPVPVPAHLHPAAAAGFVLGFPGQHPSSPTTSPSTAVYAERWPVCPDRRF*------------------------------------------------------------------------------------------------------------------------------------------…
>SbDof17
MLSSHHEAMLPYAPGPPPSLLVDRRYKQGGEAAPNCPRCDSPNTKFCYYNNYSLSQPRYFCKGCRRYWTKGGSLRNVPVGGGCRKNRRGKSSLRSAADAAIASGGGRDAAFGHHRFPGPVRPDLVLEGMVGNPSNPAGQAMPGGVPAATDGSTIDLAMLYAKFLNHPPAEEGVNAVTPESAGQVVDEAFDTFSASSDLSPGVLAPLQFDPCHDGFGEWSAGGPVSSTGPSSTASTTAATTMLCADVSVQAAFGELNFAMDQSCFDSLGLPTDDVVGNLSSSWCSIVPGLSTLEDTKYDSLDSFPDDALSLHEDMISGTDHDWSVDCQGLEALYMP*---------------------------------------------------------------…
>SbDof18
MQEFQSIPGLAGRLFGGAGAGDLRRAQAHAQQGPGARCGGVSPAAPPEVVKCPRCESTNTKFCYYNNYNLSQPRHFCKSCRRYWTKGGVLRNVPVGGGCRKTKRASSSSSATSSVPSTPTSGSGDAAANKNPRRASASSPRSTNSGSASPTAAAATTPTPAPTTPATPSSNSSVAVFTTSSHHHSSPFSTIDVVAPPAPIFADQAAALASLFAPPPPPPLPVFTFAAQPKQEEAPTTTSELQLVAGLSAAAPSSSSVVSEDMAPFASLDAAGIFELGDAASAAAYWNAGSCWTDVVQDPSMYLP*----------------------------------------------------------------------------------------------…
>SbDof19
MMAGAPPMHICMDSDWLKGIVPEEPGMGSSSPSAELIACPRPMHAVAAAAAADRRLRPQHDQPLKCPRCESTHTKFCYYNNYSLSQPRYFCKTCRRYWTKGGSLRNVPVGGGCRKNKRASAKKPPAPPMQPRHMAETGLHLSFSGMPQLPPPSADPLCSLGLLDWKYDPILTGSGGGAAAGSLDGASSEAHFAGAGMLGIPGGGGSGGECHALSALRYAAGLGEHLQLQGLPFGGRAEHDGMEVKPPATERLLSLDWYSETSRAPESAISSLGALGLWSGMLGGAHQHHGSSAAI*-------------------------------------------------------------------------------------------------------…
>SbDof20
MKEKTREGAGSNSTTQAIHRTFLLPRPSHPVVPAVGGSSSSSSSSSSPVVVLSSSSSSPLVGKRNTGESLARSGIGILACMDAAQWHQGLGLGKPMEEMLMAGNANPNQNPNPPPPAPSAPGAQRAGAPAAGAAAAPSAGATGGPAGAGTERRARPQKEKALNCPRCNSTNTKFCYYNNYSLQQPRYFCKTCRRYWTEGGSLRNVPVGGGSRKNKRSSSAVSSAAAASTSAAMSGTVSVGLPAKNPKLMHEGAHDLNLAFPHHNGRALQPPEFPAFPSLESSSVCNPGAAGMVGNGAAGRGMGALSAMELLRSTGCYVPLQHVQLGMPAEYAAAGFALGEFRMPPPPQSHSVLGFSLDTHGTGGVGGAGGYSAGLQDSAAGRLLFPFEDLKPAVSAAAG…
>SbDof21
MDMSSSSTAAASSPQNHQQEAIVSSPIIKEEARSPKQAQVTQQASGSGERKPRPQLAEALRCPRCNSNNTKFCYYNNYSTSQPRYFCKGCRRYWTHGGALRNVPVGGGCRKNKRTSGSISASGTSSSSSAAYAPLSPSTNTSSSKMSINTQLMMVPNMMMSTSSMTGLFPNVLPTLMSATEGGEFNFTMDNQHASLPFTPMSLSNQASVPVLAAGESGTMPSFLEMLRKGLLHGSSSYDTGLAMSDGNNGMDMSFPLPAYGAMHGHGLSGSTTNDARQLVGTQQGVNTGGGFVGSTGVQEEEEEGDNKAMVKSNKNNNGGSLLDRYWIKPNNNNNKRQQG*----------------------------------------------------------…
>SbDof22
MVMCSRSSSSSSTETHNPTRAQAAKGLGLVKPMEEMLMAANAGAANPSQGSNNPNPPAPAPGGALRGGGAPAAPLAGAGSTERRARPQKEKALNCPRCNSTNTKFCYYNNYSLQQPRYFCKTCRRYWTEGGSLRNVPVGGGSRKNKRSSSSASASASTSASVTSSSMASAEGAAASKNPKLAHEGAHDLNLAFPHHGGLHAPEFAAFPSLESSNVCNPGGGMTSNGRGGGAGPAVGALSAMELLRSSGCYMPLQMPMQMQGDYTAAEFALGDFRTPPPPPSQSVLGFSLDAHGPGSGAAAAGYGSSAGLQGVTENAGRLLFPFEDLKPPVSSGGGGVAGGATGGAGDGNSNHNQFDHNKEQDGGGGPGAGHDTPGFWSGMIGGSGASW*----------…
>SbDof23
MAPAASILSATAAAAGASKRPADSDAELSLDSSALQQQGDEAVRKGRQTRQQQQLECPRCRSTNTKFCYYNNYSTAQPRHFCRACRRYWTHGGTLRDVPVGGASRRSSGGGGKRRRVSAEPSSAASSSPPPLPAASLADACLPDLTSAFPFLSDGSFFPQFDVGSGVALAPAAFSSSWQSVVPDFYDGLAPWDDGAAAGTAAGGFVGAWGDIAGLDLSWTPPGN*------------------------------------------------------------------------------------------------------------------------------------------------------------------------------…
>SbDof24
MQEVSVEPGRRPAQQPHHQFAGVDLRRPKGYATAPVQEATPAVKVAEGGDPCPRCASRDTKFCYYNNYNTSQPRHFCKGCRRYWTKGGTLRNVPVGGGTRKKPSSSSYAAAAAAAADADNKPPKKKPASKKRRVEAPVPEPAAAADASGVTDTVAAADSAKTTTTTTTTTTDGASEITTETEAAVAVAVPVAEEDSESLAHLLLQPGAEEAVSLGLGLSDFPSAAGKAVLDDDSFVWPAAFDLGTCWASAGFADTDPASLFLNLP*-------------------------------------------------------------------------------------------------------------------------------------…
>SbDof25
MDMSSSTTAAASAPHNHQQEAMVSSPNIKEEARSPKQAEATQQPSGSGERKPRPQLAEALRCPRCNSNNTKFCYYNNYNTMQPRYFCKGCRRYWTHGGTLRNVPVGGGCRKNKRASRSVSGSGSSSSSAAYAPLSPDTNTSSSKMSINTQPMMVPNMMMPTPTMTGLFPNVLPTLMSTGGGSHFNFTMDNQHASMPFTPMPLSNQASVPMLAAGGSGTMPSFLEMLRRGLLHGSSSYDAGLVMSGGNNEMDMSFPLPAYGAMHGHGLSGSTTDDARQLVGTQQGMNTDSGFAGSTRVQEEEEEKGDNKAMVKSSNNNNGGSLLDRYWTKPNNNNNNNNNNNNNNNNNNNKGQQG*--------------------------------------------…
>SbDof26
MVFSSLPIFLDPPSWGQMQMQQQPPLQCLLGGGGGGSDHHHLMPPPSGLAPLPGGPADTAASAPAGGGSSTSMQAAAGAGTAAAQPRPVVSMAERARLARVPLPEPGTLRCPRCDSTNTKFCYFNNYSLSQPRHFCKACRRYWTRGGALRNVPVGGGCRRNTKRSSKKSSRGGGGAGATAATSSSSTTSTSTTATTTTATTTSAAMAAAEAIASMQAQLPHLGLPPAAAAAALEASLEGYHHYLPLQMQPQFLQQAGLHGYHFADDGTGVLADGFPRGVVASGLLAQLAAVKMEEHSSNGGGAVAAHHEQSYWPGSTGGGSGWPAEFLSGFSSSSSGNVL*----------------------------------------------------------…
>SbDof27
MEAPLHQFPVPPPLPQDALLRQQAVAARALMVAATAGNKAAGREQCPRCASRDTKFCYYNNYNTAQPRHFCRACRRYWTLGGSLRNVPVGGSTRKRPRPRPARHTRAMAAAAFGAAAMATPSTTTTASDGGSPFASPATFQGVGGGGGLLLSSLLLGSVSASSSASPLLALGAAPLLEGRLGFDLGFGDAALGGGGGGGAHAADLPHHHQLPLGGGPPLLPWPAATTRILEGDRAETTTVFPFPPAGAVWQELAATAPVVEAAGLHHGGAPHLLL*---------------------------------------------------------------------------------------------------------------------------…
>SbDof28
MIFPPAFLDSSSWNDNQHQHHHQQQQQQQAHHQHQVAANAGGGGGGGDANHELLQQSIMGGPLPDGGGGGGGGAGGQVVGGPAKPMSMAERARLARIPLPEPGLKCPRCDSTNTKFCYFNNYSLSQPRHFCRACRRYWTRGGALRNVPVGGGYRRHAKRAKPKQQQAAGAGAGGGSAGTGNTATANAALQHAPAGSTASSAAACTATTTNALPGGMLGGGGLSMLPPLLRLADFDAMSLGSTFSGISSMGKPGSIDAYSHSVGGGGAPAGLEQWRVQQMQSFPFLHAMDQGPLGPPLAMAMAAPGMFQLGLDTTSSDNGHGRGGGGGEDGSTGGELHVMHQQAATKRESYPAPRGMYGDHHHHLAAAGGYTSAYSTNAATGNHLL*-------------…
>SbDof29
MKLSSSSHHLLLESSNLTLSPHHRNTAVVTRMLSSHCENMLPYAPGRRAAVLLDHRRYRPNVVEVAPSCPRCDSPNTKFCYYNNYSLSQPRYFCKGCRRYWTKGGSLRNVPVGGGCRKNRRGKPVVRAVAVDAAVAAASGGASALANRSSSSSPATLRPDLLLEGMIGSPVGLCQPTDDDAAEIPAVVAPEGSTIDLALLYAKFLNHQPAAAAEPCAAAVVPESLDTLSGSSTSGDVSPVVVPPRDQHQPFTTQDHGGFGELSATTASAEPSAAPPQRPADDACACAAEALIGALSVDPRCYDSLGLPPDGGDLVLPSTWHLGTKYEPFDPLPEDAMSLQDGFAGDEDVWSSALACQGLEAALCRP*--------------------------------…
>SbDof30
MPARAAAACTGAAGIKLFGKVITTQPPQQPMQHAPPRLQQQQASSGRGNNADLLEEVARARAAAAEVRLPCPRCLSRDTKFCYFNNYNVNQPRHFCRACHRYWTAGGAIRNVPIGSGRRKNRPVLLPPPAPHHAATATASSADDNDHRSGSGSPPVFTSVFTAPYLGGSPSQFTTSPAYAAAAAAAAGHPGTTTGQCLWLVATTDRPVASDRAFLI*--------------------------------------------------------------------------------------------------------------------------------------------------------------------------------------…
>OsDof1
MEVAEGRTVAAAAAGGGGLGGGARTEAEGLACPRCESTNTKFCYYNNYNLAQPRHFCKACRRYWTRGGALRNVPVGGGTRNKVAPAPCTGRRKRAAHAAHAAAPPPTTTASSAPLPLMPPAVAYELPFLPPPPPLPLAAVDPDRRLLDLGGSFTSLLAPAQLHNGHFTTGFLLGTMSSAPPPPPPPATSTPSPAPAAHPPVSDSIWAMGWPHLSI*---------------------------------------------------------------------------------------------------------------------------------------------------------------------------------------…
>OsDof2
MCDKDPGIKLFGRVIPLAPEAEAAAAADGSDQPEAAAAAAAEVEPAAQDEDHHKETEERKYDEMKVDVPQEEEDNEMKVDAPQEKKDNEVTADVPEEKGNDEMRVDASESIESIEPVSRSTLDNKKEDQGQMNNVEEKAASDSKDENEKTANDESGQDKVLKKPDKILPCPRCNSMDTKFCYYNNYNVNQPRHFCKNCQRYWTAGGTMRNVPVGAGRRKSKSSSLHYRHLLMAPDCMMGSRVEISKSMNPEAFASAHSTPIQPIGRNETVLKFGPEVPLCESMASVLNIQEQNGTNAAAVPTGENQEDNSCISSITSHNVLPENAAQVDKNSTPVYCNGVGPVPQYYLGAPYMYPWNIGWNNVPMMVPGTSMPESASQSESCSTSSAPWMNMNSPMMPV…
>OsDof3
MAALRQGDDPAIKLFGRTIPLLLDPPAAAAAAADEVMPNLGNGVKTNNDLPLVSDKLLIVKGIPFCPNNSKKNDLQGISRPDGRIEIDSMTEDVKTEPDGSVPEKILKKPDKILPCPRCNSMETKFCYFNNYNVHQPRHFCRNCQRYWTAGGAMRNVPVGAGRRRNKHVSKYCQAMMTCNNTVAPGDVSDVVHHQVITHGSSLLPATLKENETPTEFISEVPPCKSSASILDIGEPNDTDLVPLASGDNKEEKSCASSVVVSSCSENLMPDNAIMKEPNNRSGCCNGVALPFPTGPALVLPWSLGWNSVALMPATQCSMQPVLGLKDGIPCPPSWPPQLMVPAPGICTPVVPIPLVPPLWSCFPGWPNGMWNAQCPGGNTTVLPSTAPNKISCSGSSSL…
>OsDof4
MANLPSTAAAAAADASGFKLFGKVIQPDGQRGVEESAAAQAPPHPHPPAPPVMEAAAAAAGTSQTLQAAGGGGGGGGGGGGEPLPCPRCGSRETKFCYFNNYNVRQPRHLCRSCRRYWTAGGALRRVASASPGRRRPRPSAARSAAAAAASASAASPPAAVPAASEGAESVDSRS*-------------------------------------------------------------------------------------------------------------------------------------------------------------------------------------------------------------------------------…
>OsDof5
MLSHVEMAPAAGGFKLFGKVIMQCGVSEGTQDKAQGFVVAREKVEPEEEEEEEQRVPAAATSGQRASIKREAADRDEEQRQGGGDAAGQPTQRRLQDSAEARAAAAAPLPCPRCRSRDTKFCYFNNYNVNQPRHFCKACHRYWTAGGALRNVPVGAGRRKNRPLGPLAVAHHNHHHRAAAGFVLGFPNPSSPTSPSPVYTDRWPVTPDRPF*-------------------------------------------------------------------------------------------------------------------------------------------------------------------------------------------…
>OsDof6
MLPYAPRPPSLLVDRRYKQGAEAAPNCPRCDSPNTKFCYYNNYSLSQPRYFCKGCRRYWTKGGSLRNVPVGGGCRKNRRGKSSSSARSAADAVSSGRDAAFGHRFPGPVRPDMVLEGMVGNPANPGQAMPDVAAAADGSTIDLAMLYAKFLNHPPTDAGLGAVTPESGGHVDEAFDTFSASSDLSPGILAAASAQFDPNQDGFGEWSSPASGNDPTSTATTATTSMLCTDASVQAALGELNFAMDQSCFDSLGLPTDVAGAGSLSSWCSIVPSLSTWEEPKYDSLDSFPDDAMSLHECMIGAPDHDWSVDCQGLEALYMP*------------------------------------------------------------------------------…
>OsDof7
MASGGALSPVEEKPTVVKTTKAEQHEEEAAVAVKSAAEMMKKSSPCCPRCNSIKTKFCYYNNYSMAQPRYFCRECRRYWTQGGSLRNVPVGGGCRKSKRSSASSASASAASPPAPAVGAAPPVVPALSSAISKLLQSEPMAAPCADFPNVLPTFVSTGFELPAAAGDRLSLGSFGAFGNLSAAVAAPGGGGGSSTTTSFMDMLRGVGGLFDGVGNSHQMGGNGGGGGSYYAPLITGAGNGMLMPPPPLPPFSGSLMQHGMQGLFANHAMGGGGGGVMNAGEDGSVMAGLGGGQWPPALGGADEQQGGGDGGEAVMTKDTGGGASSSASRPDYFYGWNSAAGGVVAGGGIGGNAAAATGATPWQGLIDSSSAMM*-------------------------…
>OsDof8
MDAAHWHQGLGLVKPMEEMLMGANPNPNGSSNQPPPPPSSAASAQRPIAPPAAGAAAGAGAAGAGAGTERRARPQKEKALNCPRCNSTNTKFCYYNNYSLQQPRYFCKTCRRYWTEGGSLRNVPVGGGSRKNKRSSSSVVPSAAASASTSAAVSGSVPVGLAAKNPKLMHEGAQDLNLAFPHHHGRALQPPEFTAFPSLESSSVCNPGGNLAAANGAGGRGSVGAFSAMELLRSTGCYVPLPQMAPLGMPAEYAAAGFHLGEFRMPPPPQQQQQQQAQTVLGFSLDTHGAGAGGGSGVFGACSAGLQESAAGRLLFPFEDLKPVVSAAAGDANSGGDHQYDHGKNQGGGGGVIGGHEAPGFWNSSMIGNGSSNGGGGGGSW*-----------------…
>OsDof9
MMAGAPPMHICMDSDWLKGIVPEEHGMGSSSPSAELIACPRAPMQAAAAAADRRLRPQHDQPLKCPRCESTHTKFCYYNNYSLSQPRYFCKTCRRYWTKGGSLRNVPVGGGCRKNKRAPPKKAAAHAQPAVAVAAALQGRHMETGLHLSFSGMQHHLAPPPPAAATAADPLCSLGLFDWKQYDPVFAGSGGGGSPVAALESAGGSEAQFMGAGMMGIGGGGVAEYHALSALRFAAGLGDHLALPFGAVRAEHDAVEVKPVAAERLLSLEWCGEASRTAAPESSISSLGGLGLWSGMIGGGHHHHGSSAAI*----------------------------------------------------------------------------------------…
>OsDof10
MQEFQSIPGLAGRLFGGAAAADIRRAQAQQGPASRCGGIPSPEAVKCPRCESTNTKFCYYNNYNLSQPRHFCKSCRRYWTKGGVLRNVPVGGGCRKTKRSGSSSAASSAPSTPTAATDNAKNQRRASASSPRSSSGGSGNTSPTAAAATTPTTPATPSSNTIAVINHATTTTTTTNPFPTDVPPPAPIFADQAAALASLFAPPPPPPLPVFSFAAQAKTEDGIASVLLAGQTTAPTAATVADMTPFTSLDAGIFELGDVPPAAYWNAGSCWTDVPDPNVYLP*--------------------------------------------------------------------------------------------------------------------…
>OsDof11
MGECKVGGGGGGGDCLIKLFGKTIPVPEPGACAAGDVDKDLQHSGSSTTEPKTQENTVQDSTSPPPQPEVVDTEDSSADKNSSENQQQQGDTANQKEKLKKPDKILPCPRCSSMDTKFCYYNNYNINQPRHFCKNCQRYWTAGGAMRNVPVGAGRRKSKSVSAASHFLQRVRAALPGDPPLYAPVKTNGTVLSFGSDLSTLDLTEQMKHLKDKFIPTTGIKNTDEMPVGLCAEGLSKTEESNQTNLKEKVSADRSPNVAQHPCMNGGAMWPFGVAPPPAYYTSSIAIPFYPAAAAAVAAYWGCMVPGAWNAPWPPQSQSQSVSSSSAASPVSTMTNCFRLGKHPRDGDEELDSKGNGKVWVPKTVRIDDVDEVARSSIWSLIGIKGDKVGADHGRGCKL…
>OsDof12
MVFPSVPAYLDPPNWNNQQGQPPRPANVGGGDAQHLPVGPTAAAAAPGEIGGLPTSSSSASAAAAAAQQARPNSMAERARLARAPQPEPALKCPRCDSTNTKFCYYNNYSLSQPRHFCKTCRRYWTRGGSLRNVPVGGGCRRNKRSGKSSSAAAAGASSSSSKPSSSAARQLPGGGASPMPSAAASTQPGGAAAGAIIPPSGLSSMSHHLPFLGAMHPPGPNLGLTFSAGFQPLGGMHHHVDTADQFPVASGGGATIGASLEQWRVQQQQQQQPQQHQFPFLGGALELPPPPPMYQLGLEATRAAGTGATAAAAFTLGQTSATATTSRQEGSMKLEDSKGLEMSLQRQYMAALRQGDGVWGNNNGGNGGSDGGGNGGGGSWTMNFPGFHSSSGGGGDDG…
>OsDof13
MAPAAGDDAVVPRKGAGGGGTTTPPPPPPAQQQQQQPLPPPPPQEQGLRCPRCDSPNTKFCYYNNYSLSQPRHFCKTCRRYWTKGGALRNVPVGGGCRKNKRSRSAAAASRLSLNLPTVEGIGGAAADPAAAAAARLGFLGGGTTMMMSSSTSPLGGAAAAVADFQQGGAVGMLPLPRLQSPAGGGVGHHQYVPFGEWPSGDIAGGNAVNGGGGHGAVSSTIASSIESLSFINQDLHWKLQQQRLATMFLGPPGSASAAAAAAQANDGGGNGAQATASGHAAGGGGGAFMHMAGSVPSMEAAMPSATSWFMDSCSYGLPSPPPPATAAVAATTSSNLNSGGRSSGGDDNATSNCGSAIPAWGDISTFAMLP*---------------------------…
>OsDof14
MPGQVMEAALQQLPASMASGSLLLPPACLQHPLPAAAAASGGVGGSSREQCPRCASHDTKFCYYNNYNTSQPRHFCRACRRYWTLGGSLRNVPIGGSTRKRPRPPVRRPPVHFTAAAAAAAAAAPPHHHHHHHGGPLTPPPATSSSSQQAGLLGSLFALGAAPLLEGRVGVGFDLGLGLPGPGHHHAVAGGGGPAAAVATSSSSSAAAPLLWPTGLLDSSSNNAETWRMAAGGMWPEFTAAAAQNIRLVIDIGDTTIQVPLNGPTVVQNIGRQAAAAVAGDSSAGGVSEKTGGAGGGGGEEWMQEQDGLLCMRGRRCGRRGGCLPRPRDWFAALLAADPAAAAVTRDQAGKAMLYLIVNTCTFATSLAVLPDAVRRRRRLRVEEGHRVADHQHDDGRRA…
>OsDof15
MIQELLGGTTMDQLKGASALNHASLPVVLQPIVSNPSPTSSSSTSSRSSAQATQQRSSSATSSPHGQGQGGGAAEQAPLRCPRCNSSNTKFCYYNNYNLTQPRHFCKTCRRYWTKGGALRNVPIGGGCRKPRPMPAPVAKPPMSCKAAPPLGLGGGPVSWASGQQAATAHLMALLNSARGVQGHGGSNVHRLLGLDTMGHLQILPGAPNGAGAGTAASLWPQSAPRPVTPPPPHMDSQLGMGTLGHHDVLSSLGLKLPSSASSSPAASYYSDQLHAVVSNAGRPQAPYDVATASLPCTTAVTSLPSALSSVSAAAPTSNTVGMDLPPVSLAAPEMQYWNGPAAMSVPWPDLPTPNGAFP*---------------------------------------…
>OsDof16
MPPHHGGLMAPRPDMVAAAVAASGGGGGGGGPTGGTAVRPGSMTERARLAKIPQPEPGLKCPRCESTNTKFCYFNNYSLSQPRHFCKTCRRYWTRGGALRNVPVGGGCRRNKRTKSSKSSSSTSAAGSASATGGTSSSTSSTATGGSSSAAAAAAMMPPQAQLPFLASLHHPLGGGDHYSSGASRLGFPGLSSLDPVDYQLGGGAAAAAAIGLEQWRLPQIQQFPFLSRNDAMPPPMSGIYPFDAEAAADAAGFAGQLLAGTKVPGSSGLITQLASVKMEDSNAQSAAMNSSPREFLGLPGNLQFWGGGNGAGPGGNGDGATGGSGAGVAPGGGGSGGGWADLSGFNSSSSGNIL*-------------------------------------------…
>OsDof17
MDAAHWHQGLGLVKPMEEMLMAANAAAGANPNPAATAPSSVTGGALRGGGGGGAPPVAGGAGAGSTERRARPQKEKALNCPRCNSTNTKFCYYNNYSLQQPRYFCKTCRRYWTEGGSLRNVPVGGGSRKNKRSSSSAASASPASASTANSVVTSASMSMSMASTGGGASKNPKLVHEGAQDLNLAFPHHGGLQAPGEFPAFPSLESSSVCNPGGPMGTNGRGGGALSAMELLRSTGCYMPLQVPMQMPAEYATPGFALGEFRAPPPPPQSSQSLLGFSLDAHGSVGGPSAAGFGSSAGLQGVPESTGRLLFPFEDLKPTVSSGTGGGGASGGGAGVDGGHQFDHGKEQQAGGGGGGPGGHDTPGFWNGMIGGGSGTSW*--------------------…
>OsDof18
MAPAVASSPSLVLSAAAATASNKRPADSDASPPHQGDRTGQQEKKQQQLECPRCRSTNTKFCYYNNYSTSQPRHFCRACRRYWTHGGTLRDVPVGGASRRGGGGKRRRVSADADPSSASPPPPTTSTTDAYADLPAGFPFLSDGAFLPQFGLAGVAPAAFSWASAVPDLYNCGIAPWDDGTAVTGAAWDNFADIAGLDLSWPPPGN*------------------------------------------------------------------------------------------------------------------------------------------------------------------------------------------------…
>OsDof19
MIFPPAFLDSSSWNDNNNNNHNQQQQQQHAHGHHQHHQVAAGCGGGGGGGDGNSHELLQQQSMIPGTLADGGGGGGAVGPAKPMSMSERARLARIPLPEPGLKCPRCDSTNTKFCYFNNYSLSQPRHFCRACRRYWTRGGALRNVPVGGGYRRHAKRAKPKPASAAGSASAATTTAGSTPAGSTTTTTTSSTCATPNAPALPAMLGGNLSILPPLLRLADFDAMSLGSTFSGMAAAAGKPPPVDAAGCYSVGAATGLEQWRLQQMQSFPFFHAMDHQAAMAAPPPAMAMPGMFQLGLDGDGHGSGGGEDGGELHHAMPSSKREGYPRGMYGDHHLAGGYTSYSSATTGNHLL*----------------------------------------------…
>OsDof20
MLSSHCESMLAYAAAAGRRAVVVDHHQRRYRPNVEVAPNCPRCESPNTKFCYYNNYSLSQPRYFCKGCRRYWTKGGSLRNVPVGGGCRKNRRGKAVRAMVGETMTARGGGGGGAAAFSHRFHGPVRPDMILEGMAGSTAASAGLGEQPGVAAPDEKPAAADGSTIDLALLYAKFLNHHQPTMAEQGGGAAVPESVDTSSGSSSDRTTSPAAAQPAAAAAYGPGQDGLVGEPISTEEHGAAAMARCAQALGELNFSVDQISCYTSLGLPTTDGGDLILPSTLDQHAKYEPFDSLPEDALSLHDIISGDDDVWCNALGCQGLEAALCRP*-----------------------------------------------------------------------…
>OsDof21
MQEFHPVPGLAGRLFGGAAAAAAVAAVEEVRCPRCDSSNTKFCYYNNYNLSQPRHFCKACRRYWTKGGLLRNVPVGGGCRKPKRPAPPPSSSFTGGGGGGGGCGHRDSKSARSAGGGGDGSGSTASATATPAAAPASSNTLSAAVSQPSSVDALSPPPAPMFADQATAFASLFAPPPPPPSQALPAFASFTAQPKAEEDVADAPALAATEQHRSSSAASFAAHSISPPFAAARSSDGPAAAAAAAAADWAPPTAVLDAGMFDLAGAIGGDTSYWNAASWTDHDGTIYLP*-------------------------------------------------------------------------------------------------------------…
>OsDof22
MTSASLLLAPRSPDMAAAGILPVSGGGGASSARPVSMAERARMAKIPQPEPGLKCPRCDSTNTKFCYFNNYSLTQPRHFCKACRRYWTRGGALRNVPVGGGFRRNKRGTKPSNSKKPAAAVAGGVMAPPHAQLQLPFGFDGGGGGGHGSIIGGGGGGGASRLGFPELSSLHAAAAVDYQLGGGGGGDGLGLERQRLPHFPFLARSNAAVHPPPLMSTAAGVSYPFGDVAAGGLGGDMPANAASVAGSAGLITQMASVKMDDIDNHPPPSAATTTASSPIEFLGLRGSLQFWGGGGGHRGGGDGAGGSAAPGGGGGGWSDLPAFDLSTSGNIL*------------------------------------------------------------------…
>OsDof23
MAGAGGAATAAAGGGGGGGVAAGRSGGGGGGGAAAAAGAGAPDPRAEALRCPRCDSANTKFCYYNNYSLSQPRHFCKACKRYWTRGGTLRNVPVGGGCRKNKRSRSGGAAPGGGVGRGGPGGGAAAAVSSAGGGAAGTSPASSLALPQPGSLPSLSSALGLTGGTSLASLLLGSGGSGGDHLGLFQAMQSVVSDAAAFEMHQQHQSQVDHLLGLGYGAAGAQIQAAKPWLHDGGATGGLLDGFYAPLLSGSIVPGLEELQVKAEATTGDHQQKSSAAAAGEQSWDLPTPSSSNVEASIIASDALMAAAAASMNPAVSAAAASTAPSAQSLLYWGNGGIGAAAAAWPDLANCGSSIATLF*---------------------------------------…
>OsDof24
MDDLAAASPPHPPPPPPESHVPPPPQTPEKDSCEDTGDMRISEEKPCTDQELDADQMNSSSFNSSSECENQTPSNDEMTGSESKSEAAQTEGGGSSEEKVLKKPDKILPCPRCNSMDTKFCYYNNYNINQPRHFCKSCQRYWTAGGSMRNLPVGAGRRKSKSSTANYRSILITGSNLAAPAGDAPLYQLSIKGDQTATAVKFAPDSPLCNSMASVLKIGEQSKNAKPTSTAQPRNGETQTCPASGTTSDSPRNEPVNGAVSGHQNGIVGHSGVPPMHPIPCFPGPPFVYPWSPAWNGIPAMAPPVCTAPAEPANSSDNGSTASVQWSMPPVMPVPGYFPVIPSSVWPFISPWPNGAWSSPWIQPNCSVSASSPTSTSTCSDNGSPVLGKHSRDSKPQGD…
>OsDof25
MQEQQPETGRRPAQQFATVDLRRPKGYAAAPATPQPGSAATAAAAAGPAATAAAAAAGEGDPCPRCESRDTKFCYYNNYNTSQPRHFCKCCRRYWTKGGTLRNVPVGGGTRKKSSSSSSSSSSSSAAAAAPAAKRQKTSKKRRVTTPEPLAATTPVLTEAAADSAAKTTTEATSEKKTTTSTTTTTPPAPDTTSEITTELVVPAVEEDSFTDLLQPDSAAVTLGLDFSDYPSITKSLADPDLHFEWPPPAFDMASYWPAGAGFADPDPTAVFLNLP*--------------------------------------------------------------------------------------------------------------------------…
>OsDof26
MQEAGRRPAPQFAGVDLRRPKGYPAAAQLTPAAEEAAAGVGDPCPRCESRDTKFCYYNNYNTSQPRHFCKSCRRYWTKGGSLRNVPVGGGSRKSSTSSSSAAAAAASSSSSPSSPAKSPKRSKNSKRRRVSPPPPQPVPAPPPPTTADAADVAAPTAPEATTKKAPEDLTAAAATQPAVALGLGVADGGGGGKEHLDTSPFEWPSGCDLGPYWPTGVFADTDPSLFLNLP*------------------------------------------------------------------------------------------------------------------------------------------------------------------------…
>OsDof27
MGECRGGGGGGDGLIKLFGKTIPVQPDAKDVQQHSGSSSSSTESDVQETAAVAVADPSPRSEVVDGESPPQPGGEAASHQQQQKEMKLKKPDKILPCPRCSSMDTKFCYFNNYNVNQPRHFCKHCQRYWTAGGAMRNVPVGAGRRKNKNATAAAHFLHRVRACAAAAAMPAAPHDATNATVLSFGGGGGGHDAPPVTLDLADKMTRLGKEGLVAHARNADAAAACSEVSSNRDDEQIGNTVAKPANGLQQHPPPPHHHHHSAMNGGGIWPYYTSGIAIPIYPAAPAYWGCMIPPPGAWSLPWPATVQSQAISSSSPPTSATPSVSSFTLGKHPREGGDHEARDHHGNGKVWVPKTIRIDNADEVARSSIRSLFAFRGGDKADDNNDDDGTGVHKLATTV…
>OsDof28
MSSPFLGSSSSSASSPLSYLTPPRPPPPPPPLLMGQGYAAAANGGIGGGGVEAVNAAAAPRQGGRHAGHPPLPRPPPRQCPRCGSANTKFCYYNNYSRTQPRYLCKACRRHWTEGGTLRDVPVGGGRKNSKRAAGGGKAGATASTAASAHVVAPAAAPPTSSSFPDLLRQMLMAPATAGGGGGYSIDLTAWQQMAAFAAPPQAATGDVGGAVGAASTAAPDANCGGGGVQYWNGWLQDDMPGLDGSC*-------------------------------------------------------------------------------------------------------------------------------------------------------…
>OsDof29
MVFSSLPIFLDPPNWTQMQQQPLQCLIGGGGSDHHHLMPPPSGLAPLPSAAGAADTAASAPAAAAQQQQPRPAVVSMSERARLARVPLPEPGTLRCPRCDSTNTKFCYFNNYSLSQPRHFCKACRRYWTRGGALRNVPVGGGCRRNTKRSTKKSSSSSSRQGGGAGNAAAAATSSSSTTSTSTTATTSSAAAAAAAAAADVIASMQAGGALLPHHLIGGLPSSAAAAAALEASLEGYHHHHHAHGHQLPFLQPPPFLQQGLHGYHFADGDVAAGAALADGGFPRGVASGLLAQLASVKMEEHGTNNGGGVGGGFVGAHEQYWHGGNGGGGWPAEFLSGFSSSSSGNVL*--------------------------------------------------…
>OsDof30
MEAPLHQSPVPLLPPPPPPPRVVGVQQQQQQEAVVPPPPAMAAAAGGGGREQCPRCASRDTKFCYYNNYNTAQPRHFCRACRRYWTLGGSLRNVPIGGSTRKRPRPSRPARAAVAAAIAAAAAASASGSQIAAQQQQAPPVVMSQHEAAAAAAAASGGGGGDGLLVSLLGAAPVLEGRLGGGIGVDLLGGEQLGFGAMAMPPAPLLWPARVLEGGDAWKSAAAAAGVSYSPFPALWQELAAAAPVELAGGGGLLRHGGGGAPQLM*-------------------------------------------------------------------------------------------------------------------------------------…
>L.us.f.m.scaffold88.44
MAFPSSLSVYHLDPSNWQQNLNPNGIIGGGGSITTNQLAQPPMPMFHIGSGGGGGGGNDIGTAVAGKANSMAERARVAKIPHPGEAALKCPRCESTNTKFCYFNNYNLSQPRHFCKTCRRYWTRGGALRNVPVGGGCRRNKRTKGGMRSKSAGGGTTTTTNRVTTSLFGSSQNNLGRNSNYDLVHHQLPPTMLLPPLISNLGGEDLNFHPPPPCRDDGESSWGGGVGPTGTSGGIVEQWRMQQEQQQFPNFFASLEQQQNPSSVKMEGNNNNNLLSRNFLGNFEDHHQDYGGQYCWPPASGGSNIMNAWSNSGADHVLTGGFTSSASTSHLL-------------------------------------------------------------------…
>L.us.f.m.scaffold132.30
MGTDGGMRSSSPFCRDPAIKLFGRKIALPESLIQPIPPSESNGCSNNDEKANKEGNSSMEQEQQSSSEVMKKPDKVIPCPRCNSMETKFCYFNNYNVNQPRHFCKNCQRYWTAGGTMRNVPIGAGRRKNKHLASHYRQILLEKNPKDSPPPAQPVVSSPSVVLKFGHEEVSLQQPPLCQSMQNLLNIGSEKSSLVERNGGEEASTSENVTSRIDRDPEGDIDRSSSEDWNTTQLNPPLQCYPVTPLIVPWNWNGVAQYPNQVQLCPTSAPMLAIPPGYSPPLQFLPAASYLMWTTTTPQSCQSPTSSTSSLGKHSRDSNDEDQKADEEKTVVVVPKTLRIDESSLWSTAAAALSPKQEQQPSSVLVSKGSIFRTFDAKSDNAKVAHIVPHSSAHILEAN…
>L.us.f.m.scaffold55.108
MPSTQPEAAGIKLFGKTIAIIKPPKQDPKPEEDDEEPSLDKKPEKIIPCPRCKSMETKFCYFNNYNVNQPRHLCKGCQRYWTAGGALRNVPVGAGRRKNKPPGRDSPPIGGGGGGGGGGGFLDHGFDGRNQFPLEDPAVGEWHVAAAGMHGSGLMDVFPIKRRRLDSGGQPC-----------------------------------------------------------------------------------------------------------------------------------------------------------------------------------------------------------------------------------…
>L.us.f.m.scaffold160.90
MVFSSIPVYLDPPNWHHHHHQSANQLVQHDQGGVGGGASASYDAPPLPQHHQQHQLPPLPTQQMVPHGGGAVGAASIRPGSMADRARQAKIPQPEPGLKCPRCESTNTKFCYFNNYNLTQPRHFCKTCRRYWTKGGALRNVPVGGGCRRNKKSSAGKGNKNSGGSGGGGGSSGSGTSTSSAAAAGAGMILPSEIMGHLPHHHQLPPFLAHQFGAGSNNLGLNYGGGGGGSGGGGEMGLFQMGGSSSNSGMVQQFPFFETAAAAAAGNLYGSFQNEGMMSGGGGGGTSNSSSRVNAQLAPVKPELQGVNLVTRQSFADSDSGNQYWGGRGAGNAGASWTDLTGLNSHN----------------------------------------------------…
>L.us.f.m.scaffold49.10
MVFSSIPVYLDPPNWHHHHHQQHQLSPLSAQQMVPHRGGGGGVGAASIRPGSMADQARQAKIPQPEPGLKCPRCESTNTKFCYFNNYNLTQPRHFCKTCRRYWTKGGALRNVPVGGGCRRNKKSSAAKGNKNSGGGGGGGSSGSGTSTSSAAAGMILPSEIMGHLPHHHQLPPFLAHQFGAGGNNLGLNYGGGGGGSGGGAEMGLFQMGGSSSNSGMVQQFPFFETAAGNLYGSFQNEGMMSGGGGGGTSNSSSRVNAQLAQVKPELQGVNLVTRQPFADSDSGNQYWGGRGAGNAGASWTDLTESIKREAVNSWTKGVLICLLFLGDLSSQSSPSRDKEDKCKL------------------------------------------------------…
>L.us.f.m.scaffold2.277
MSDFKLFGQTILFPLHEQQQQRRGVEDGSSFSSSTSSGSNHDREEDEEACLDERCSGSEGDANMDQSGNDETNDENRGIGSSKDHKQSGDKGGKSDQSETTTSSSQQQQQDKTLKKPDKILPCPRCNSMETKFCYYNNYNVNQPRHFCKNCQRYWTAGGTMRNVPVGAGRRKNKATSSTAVSQQQQQYNQIIVSEALRSAHHQSHVMNGGGTTLLSFQSDSPLCESVASILNISESAQAGFQPRRGATGNVDDCSGGFSVTGSNSSDKVVNSCQGFSWPFAVPPPGFCPPGYPISFYPAPVPVPPPYWGCAAVPAIPWNGAQCVTPLSPKAASSTNSSPATSPLGKHSRDGGEFVRSDDGGLSEEPPLRKMSNASSSSNRRVVVPKTLRIDDPNDAAKS…
>L.us.f.m.scaffold79.164
MYMYMCKLSEYNVWHNMCISKKPLQTPTKDPAIKLFGKNLPFHSDAADPLVISAGDPSSSNRNRVEVDKKTNKVHIDCFPDGEDTAEQDHGAMDDAEASAGTDNPKTSSVSEDDSSKSKSSKAADKEQGETADISQEKPVLKKPDKILPCPRCNSMDTKFCYYNNYNVNQPRHFCKACQRYWTAGGTMRNVPVGAGRRKNKNSSTHYRHITISEALEAARLEAPNDSTNHLQTRNGRVLSFGVDTTPVCDSMASLLNLADPKKVLNGFHSSADKPKVGDQNGDACSNGSMEEGGKPCSQEQPFVQNNINGFSPHPIPCLPGVPWHYPWNPMMPQLAFCPPGFAMSFYPPPPHHPHAAYWNNIPVQTPQYSSSSSNDKAPHSSCPISPTLGKHSREGEAA…
>L.us.f.m.scaffold13.24
MEGNSQQDRSKSAAAMPAPPEQKCPRCDSANTKFCYYNNYSLTQPRYFCKTCRRYWTQGGTLRNVPVGGGCRKGKRAKLAASASAGASTSTESPPSKLSTGGGGSGMGNFMASSSAGVGSGFGSFYPVHGAGGSGLLTSFVGIQSLNRNPQEDFVGTSSSLSSLGLLQGLASPFGAAPFYGQENLMGQLGNFGNFRAPQVNSWQQEGGYISAMGATSVASNSVGVPPPDTALWSTTTVANVDLKDEDKNGGGGGGQFQGYGAS----------------------------------------------------------------------------------------------------------------------------------------…
>L.us.f.m.scaffold119.98
MQEIHLQTPTKDPAIKLFGKNLPFHSDPAADPLAISAGDPSSSDGNRGEDDKKTNKDCVPDGEDTADQGDGAMDDVEASAATDNTKTTSVSEEDSSKSKSSKAGDKEQGDAAYTSGEKPVLKKPDKILPCPRCNSMDTKFCYYNNYNVNQPRHFCKACQRYWTAGGTMRNVPVGAGRRKNKNSSTHYRHITISEALEAARLEAPNDSTNHLQTTNGRVLSFGVDTTPVCDSMASLLNLADPKKVLNRFPSSADKPKVGDQNGDACSNASMEEGGKPCTQEQPFVQNNINGFSPHPIPCLPGIPWHYPWNPMMPQLAFCPPGFAMSFYPPPPHHPHAAYWNNIPVQSPQYSSSSSNDKATYSSGPISPTLGKHSREAEAVKPEDLEKEELSRHKNGSSVL…
>L.us.f.m.scaffold325.45
MVFSSIPAYLDPANWQQQQQQQQHFISDAAPPPPPPPPPPPPPPPTAGSIRPGSMADRARMANVPMPEPALKCPRCESTNTKFCYFNNYSLSQPRHFCKTCRRYWTRGGALRNVPVGGGCRRSNKRSSSKGGGGGGSGASSSKSPVSGGGGNNYTSSCNTASSGDHLFGMGGGPPLRFMAPLQYHYGLSEFGGGDHHHHNNNNHLYGGVSNSGLGGDFQVGGGAAGSVMSGMDTWRLQKQQMQMGLMGAGLMDSSASSSSSSGAIMYPFESGEMAAGWKSSLGLTNCSMITTQMAAVKMEEISQQRQQQYRNQQQESAGSLARQLLMGINNQHNNNMNGVINHHEGYNTSWGINAATGGGYLQTRELLDINEFIGLVC---------------------…
>L.us.f.m.scaffold1.210
MQDIHSIGGGARFFAGDRRLRPHNQPVNCPRCDSVNTKFCYYNNYNLSQPRHFCKSCRRYWTNGGVLRNVPVGGGCRKPKRSKPKQNPDSTSAVVSTADFTTQPPEDQLNSPDSHSSSESSSLSATATEVISVGNYSISEQNNKLIVDSSLNPSFETASFPVQGGECGMFQFQLQEMGSITSLTTSRAKETPSFDTPLSQGQSKDEEEWRMQGMIDPTIPDEYLTVLQSGRSSGAAGFGPLDWNEAGGGGGYFDLPPSGVDHVYWSQSQWNYD------------------------------------------------------------------------------------------------------------------------------…
>L.us.f.m.scaffold131.31
MGTDGGMRSSSPFCRDPAIKLFGRKIAVPDSLIQAIPPSESNGCSNNDEKANKEGNSPMEEQEQQSSSEVMKKPDKVIPCPRCNSMETKFCYFNNYNVNQPRHFCKNCQRYWTAGGTMRNVPIGAGRRKNKHLASHYRQILVEKNPENSPPPEQPVVSCPSVVLKFGHEEVSLQQPPLCQSMQNLLNIGSEKSSLVDRSGGEEASTSENVTSRIDRDPEGDIDRSSSEDRNTTQLNPPLQCYPVTPLIVPWNWNGVAQYPNQVQLCPTSAPMLAIPPGYSPPLQFLPAASYLMWATTTPQSCQSPTSSTSSLGKHSRDSNDEDQKAEEEKTVLVVPKTLRIDESSLWSSAAAALSPKQEQQPSSVLVSKGSIFRTFDAKLDNAKVAHVVPDSSAHILEA…
>L.us.f.m.scaffold2.6
METKFCYYNNYNVNQPRHFCKNCQRYWTAGGTMRNVPVGAGRRKNKATSSTAVSQQQQQYNQIIVSEALRSAHHQSHVMNGGGTTVLSFRSDSPLCESVASILNISESAQAGFQPRRGTTGNVDDCSGGFSGSNSSDKVVNNCQGFSWPFAVPPPGFCPPGYPISFYPAPVPPPYWGCAAVPALPWNGAQCVAPLSPKAASSTSSSPATSPLGKHSRDGGEFARSDDGGLSEEPPLRKMSNGSSSSDRRVVVPKTLRIDDPNDAAKSSIWATLGISNSANPSSNKGGDHMFQGFQSKGGNRVPRSGASLMLQANPAAMSRSLNFRENN-----------------------------------------------------------------------…
>L.us.f.m.scaffold19.347
MGLTSLQVCMDSPADWLLQGTTMVDDVESGLLDPSNGGDMLMVACSRQPAAMMERRLRPPQDQALKCPRCESTHTKFCYYNNYSLTQPRYFCKTCRRYWTKGGTLRNIPVGGGCRKSSSKKSNSNKNKSILTSASSSLTSSPTSSPSPAHHHQLLHGHHFNSLLGNMVLENRAPPVDFMEGKLEGLGGGLSGNYNYDFVMGNGGSSFNDHGGVSVGGLGGRGGQSGHFHGLSSNLSIMESCQRLMLPYEASEDRTIGDVKPAAAKLLSLDSWQDHHHHHHGGGGINVVGKESGFGYFNNSMNGTLLDQSWINNEVSTSNQHHHAMMNGGYNGSGSATSSSMLHNN------------------------------------------------------…
>L.us.f.m.scaffold193.120
MMGLRTKQVSKDLVLDWSQSTLVNPPPDQTARKQHQKNPDQNQSRSEPLNCPRCDSTNTKFCYFNNYNKSQPRHFCKACKRHWTKGGTLRNVPVGGGRKNKRFSNPNGGNNIGKIINKVSPKMVIQAHQRPKQSIQENRACPNDVVLQRLMTTSPLPPPEIGAGVNFTCGEMGSSIFAQGLSFTYSAAGFEFPGSSSATATWQVPSTISDEKSMVIDDVVATTANDASYWNWDDMDSFVSGADLNIPWDVDDSEVKP----------------------------------------------------------------------------------------------------------------------------------------------…
>L.us.f.m.scaffold4.508
MAFPSSVSFYLDPSTWQQQQQQQQQQQQQQQQQQQQQQQSLSTENGAGNNDRAIPPHPGGGDGGNNIMGSTSSAVRKANSMAEKARQAKIPQPEAALKCPRCESTNTKFCYFNNYNLSQPRHFCKTCRRYWTRGGALRTVPVGGGCRRNNKRIKSKRTSSSSSSKSPQGVGGANCYGTSTSTYVPTSTNTTTHHHLNLGQLPPLMPPLQHMHLGDYGNDMGLNFTGLLPSPATAPGSGVGSMLRMHQQNHHHHQFPFFASLEQQQSSGVLYEPSEKMESGAAGNSLLMSRNFLGKFMSSSSSGGDNSSNNNNDDQEMYSWQPPSSNNYNGWISNAAAINYPKRESMNGRS-------------------------------------------------…
>L.us.f.m.scaffold142.101
MSGIHLQQQQQQNEKEVKGNKAASSSSSTAAAAGDEDSPNTKFCYYNNYSLSQPRHFCKTCRRYWTKGGALRNVPVGGGCRKSKKLKSSTSYSSSASDTSAAAAAYASSSSSDLSGFKFFSPPPTSTMDFNLKGLSLMSPPGPSTYNHHNHHPFGMDLSVSSLEPPYGMGGGSMNVNTSLASSIESLSCMNQDLHWKLQQQRLGLLKEDGTGGGVVVEAEKAPLQPILFRELNTTSRLQQHYPQQARAGGGGGGDHESSSAAATEWFFGNSSYVQQVTSAAGDHHQAAASTPPSNNNNTTVTNANQNQQQQHDHHDQTETNWNVSGQQVHAWGDMHPYNH-----------------------------------------------------------…
>L.us.f.m.scaffold32.113
MPLETTGEKQTTANRPSSAASIVSNSGDAPPLPCPRCESTDTKFCYYNNYNLSQPRHYCKSCRRYWTQGGSLRKVPVGGGTRKSSSAKRHRSSSAASIIPNNTVNSSGLTNTTATSPSNSSPCMSWDYSIPPIQPSGHTSPVVIPDPVFPSFKSVEKSDELNLKESQQPAVTESGNEEGSGSGSGSGSGSGSGSGSGSFISLLTTRGGSGSGSLVEYQGGYDRSGYGYCEMGLGLGGGGREMWPYYPTTTDYLSGCGGEGGDGGGGSSVTWQQMGDVEGRGGGGNEGSYVEDTDGFGWPNFVIPAPAKGLMK---------------------------------------------------------------------------------------…
>L.us.f.m.scaffold124.54
MFHSVCSSGEVRPETLASLQGSRPHLETAPNCPRCASSNTKFCYYNNYSLSQPRYFCKGCRRYWTRGGSLRNVPVGGGCRRRKSRRSSRTAAAAPPLPPVEAAATDLRRADIDMADVFAKFLNPESVSNSSSSMASTPESGGTLFLATAGEEAEYELMADLFREEGFPEEQSLEMINVTLLSEEMAELEAALWSTTTVDTDHQVTMPSPLGFDSGDFGVSIGNSDCFDLPL------------------------------------------------------------------------------------------------------------------------------------------------------------------------…
>L.us.f.m.scaffold67.5
MQDIHSIGGGGSGAGGRGGGSLFGGDRRLRPPQQQQQQHHHLGQSPPLSLKCPRCDSSNTKFCYYNNYNLSQPRHFCKGCRRYWTKGGVLRNVPVGGGCRKNKRSKKPTNQSSASSNIFTSAPREQPKSDLNDQSSSESSSLSASAAVEAVHSSTSVSDLNKGTKNHDVLNRIGESKLFGGFETAAECGIFQEIGSFTSLIGSSAETLPYEFAGSTPDEQGMGLIDQTAIGNSRSRSGGGFGPLDWEETGGGSDSAVLFDLPIAVDQAYWSQSQWSTNGQDPSAGLYLP--------------------------------------------------------------------------------------------------------------…
>L.us.f.m.scaffold402.24
MDAAQWPKCFQDINLARPMEETVTSASNVNTNNYMINNNSNNNNNSNMSGNIPKAGGETGGDVHNKKAAVRPQEQVNCPRCNSTNTKFCYYNNYSLTQPRYFCKSCRRYWTAGGSLRNVPVGGGSRKNKRSSSLPSPSSSITNTSTTSSSSGTNKLTTIPDLNPPSFSSQNPKAFQGQDLNLGFPPIHQDTSTAPQGVFLFLLIFVFSNTGLEVLRNNGMAANNPTRGFNSFISNPAMASSADNNRHPNPVLYSSNISSSSSAAGFHMQEEFKPSTLNFSIDHHHQQQQHHHHHGIDEQESGGEMDNVGRILFPFGDHHHHHHLKQQQQHQIHGGKGQQEHGHHVDHNNTSGGGGGGYWSGMLGGSGAW------------------------------…
>L.us.f.m.scaffold36.15
MQDIHSIGGGARFVAGDRRLRPHNQPVNCPRCDSVNTKFCYYNNYNLSQPRHFCKSCRRYWTSGGVLRNVPVGGGCRKPKRSKPKQNPASSSAADSTTQPPEDKLNFADSHSSSESSSLTAPTTEVISVGNYSISDQNNKLIGNSSLNPSFETASFPVQGGECGMFQFQLREMGSITSLRSWTTKETPSFDTPLSQGQSKDEEEWRMQGMIDPTDQDEYLSVLQSGRSGGFGPLDWNEAGGGGGYFDLPLSAVDHAYWSQSQWNYD-------------------------------------------------------------------------------------------------------------------------------------…
>L.us.f.m.scaffold55.213
MEGNSQQQDRSRSAAAMPVPPAQKCPRCDSANTKFCYYNNYSLTQPRYFCKTCRRYWTQGGTLRNVPVGGGCRKGKRAKLAASSSAVASTSTASPAATSTGGGGGGSSMGDLMAGSSAGVGSGFGSFYPVHGAGGSGLLTSFAGVQSLTRNPQADFVGTSSSALSNLGLLQGLGSPFGAAPFYGQENLMGQLGNFGNFRARQVNSWQQEGGYINATGAASVASNSVGVPPPETALWSTTTVANVDLKDENKNGGGGGGGQFQGYGAS------------------------------------------------------------------------------------------------------------------------------------…
>L.us.f.m.scaffold83.169
MDTAQWPQEIVVKPIEEILTTPQNQKPGGGGGKVNSSSRNNNNDVTDQKEQQKAILNCPRCNSTNTKFCYYNNYSLTQPRYYCKTCKRYWTEGGSLRNIPVGGGSRKNKRPHPPPNPSDPSSSSNNYSNPSKKLPGLVSSPASTLPPPPLNPKMIQDQEGQLHHQDLNLAFPRSFTELISHHHHHESNKNNNNNHVSAMELLTGISSSSSGPSFMHMPPSGHVYNNNASPFPGVNVMHDDHQEFVKPSGLSFSLDDIGLGISTNSNGNSNGNSSNRPFFSFEDLKQVPPTNNHHHHDHSNGKEDQQQQQHVADSNGYWTGMLGGGGGGSW---------------------------------------------------------------------…
>L.us.f.m.scaffold125.42
MSGIHLHHHQQQQQQNEKEVKVNKAAASSSSSTAAAAADEGVVIIKCPRCDSPNTKFCYYNNYSLSQPRHFCKTCRRYWTKGGALRNVPVGGGCRKSKKLKSSSSYSSSSSASAAAGATSSSSSDISGFKFFSPPPTNNTMDFNVKGLSLMSPPGPSTYNSHHHNNHPFGMDLSVSSLEPPYGMGGSMNVNTSLASSIESLSCMNQDLHWKLQQQRLGLMLKEDGTAGGVVEAEKAPLQPILFRELNINNTSRQQQQHHQQGRAGAGGGDHHETEWFFGNSSYVQQVTSAAAADHHQAAAAPSNNNKSVNTNANDEIQQQHHQIETNWNVKGQQQQVHAWGDLHPYNH---------------------------------------------------…
>L.us.f.m.scaffold223.19
MPSETTGEKQTAEIHPSPSAASIVNNSGDAPLLPCPRCESTDTKFCYYNNYNLSQPRHYCKSCRRYWTQGGSLRKVPVGGGTRKSSSAKRHRSSSAASIIPNNTVNSSGLTNTTATSPSNSSPCMSSDYSMLPIQPSGPTSPVIIPDPVLPSFKSVEKYDELNLKENQQPAVTGSGNEAGSGSGSFISLLNTQGGSGSGSIVGFQGGYDGSDYGYCEMGLVLGGGGRGMWPYYPTTTDYLSGCGGEGDGGGGSSVTWQQMGEVEGRGGGGGGNEGPYVEDSDGFGWPNVVIPAPAKGLMK---------------------------------------------------------------------------------------------------…
>L.us.f.m.scaffold64.21
MMAADDQFILPPRIIDTTTTTAQCQWKPHLQIAPNCPRCASSNTKFCYYNNYSLSQPRYFCKSCRRYWTKGGSLRNVPVGGGCRRTRRSKSSRSSRGPPPPPTDAQNTTSSGGGGDSSTSSSDIDMAVVFAKFLNPAADGVTNSNSASSTPESGQISEDHDGIVFPLGGNLADPYEFTDLFREEGFLEGDDQINQEESMIDALGLQTLLSDEMAQLEAALWTTSTAMDPGLPAASAAWEALEQSGFDASGDMNNWGCYDLQLQGNFDNFPGH-------------------------------------------------------------------------------------------------------------------------------…
>L.us.f.m.scaffold62.210
MQDPTSEFPMIHQQPAPPFPEQEQLNCPRCDSSNTKFCYYNNYNLSQPRFFCKDCRRYWTKGGALRNIPVGGGGGGTRKNAKRSSNSNQKRANPDPTPDSSPSVTRRLVSEPTSPPSSSSVPSGADQDPTRLYPGRDMGLDSELSQFPHQICFRKSEMQRKHLELEEQIRKEPAAGDATGFHLWPSSPNR-----------------------------------------------------------------------------------------------------------------------------------------------------------------------------------------------------------------…
>L.us.f.m.scaffold71.46
MQDIMDISSSHLHQHHHHQEMAESMVTSSTHNRNNIQSAGKAAKAAQPPEQALKCPRCESTNTKFCYYNNYSLTQPRYFCKSCRRYWTKGGTLRNVPVGGGCRKSTTKRSSSSGRRMTTTGADQDSQLSMPIMPLTGFLTSSAYDSNDLSLAFARLQKQQYQIGFDEDTTIATNTPTSTSTSTPPGFLEALRSSFLHTAGPNGNFSYNYGDDDQGYSGNNNNNNNNNNNNNNNNNNNNNNNNNNGIMSFQNDQMMGINKEEYLEESSNSANTNGKGMLWGLLPPNWQMMNYNYGLNQHQYGTITTTTTTDHHHETAGSNANEGSGGWWNSGNINAAGGGGGGLGGGSAANWHNAATGGGLVNTSALM--------------------------------…
>L.us.f.m.scaffold98.2
MGLRTKQVSKDLVLDWSQSTLANPPPPNQTARKQHQKNPDQSQSQSEPLNCPRCDSTNTKFCYFNNYNKSQPRHFCKACKRHWTKGGTLRNVPVGGGRKNKRFSKPTGGNNIGKIINKVSPKMVIQAQRPKQSIQENRACPNDVVLQGLMTSSPLPPPEIGVNFSSGEMGSSIFAQGLSFTYSAAGFEFPGSSSATWQVPSTISEEKSVVINDVVATTANDASYWNWDDMDSFVSGADLNIPWDIDDPEVKP---------------------------------------------------------------------------------------------------------------------------------------------------…
>L.us.f.m.scaffold317.46
MKNGKAFTQSTAVAVVLKLKGRDCHITPLYGIVVKPSNGTTNPQKSAGGKINSAKEGVNCPRCNSTNTKFCYYNNYSLTQPRYFCKTCRRYWTEGGTLRNIPVGGGSRKNKRPSSSNSTSFSSSSSLSSNTAKQLLPGLVSSSSNNYSAAPSLPSSTKIAAPQNPKMMMMNQEEGQDLNGQLAFPRSFTELMHHHHQVQPSITVDDHDHQDRNNQVSALELLNRSSGGLNINSGSFMHSHDHGHGQDAGFDNYTSGLSFLQHQDFKPSSSSCSSLSFSLDGVGDGINGNGGLGRPPLLFPFEDLKQVPTTAGNGKANDDHDDHGRSAADSSGYWTGMLGGGSCRRYFSISSSSSSLYSSRERESGDLHGWKWRLRLGQTVLDFTVAVYLELKSNVDMTV…
>L.us.f.m.scaffold69.38
MDTAQWPQGIVVKPSNGTTNPQKSAGGKINGVKEGVNCPRCNSTNTKFCYYNNYSLTQPRYFCKTCRRYWTEGGTLRNIPVGGGSRKNKRPSSSSASSFSSVSPNTSKKLLPGLVSSSSNYSAAPSLPSSISSTKIAAPQNPKMMMMNQEEGHDLNGQMVFPRSFTELMHNHHHQVQPTIAVDDHHDRNNQVSALELLNRSSGGLNSNSGSFMHSHDHGHGQGQDAGFDNYTSGLSFLQHQDFKPSSSSSSLSFSLDGVGLGRPPLLFPFQDLKQVPTIASNGKANDDHDDHGRAAAADSSGYWTGMLGGGSW--------------------------------------------------------------------------------------…
>L.us.f.m.scaffold51.226
MGLTSLQVCMDSPADWLLQGTMAEDVESGLLDPSNGGDMLLAACSRQPAAMMERRLRPPQDQALKCPRCESTHTKFCYYNNYSLTQPRYFCKTCRRYWTKGGTLRNIPVGGGCRKSSSKKSNSNKNKSILTSASSSLTSSPTSSPSPAHHQHHLLHGHHFNSLLGNMVLENRAPPLDFMEGKLEGLGGGLSGNYNYDFVMGNGGSSFNDHGGVSVGRLGGGGGGQNGHFNGLSSNLSIMESCQRLMLPYDANEDRTIGDVKPAAAKRLSLDSWQDHHHHHGGGGINVVGKESGFGYFNNSMNSTLLDQSWINNEVSTTNHHHHHHAMMNGGYNGSGSATSSSILHNN----------------------------------------------------…
>L.us.f.m.scaffold55.211
MENPISSSSAASLAAAGQDNNNNNNQPPQLRCPRCDSANTKFCYYNNYSLSQPRHFCKSCKRYWTRGGTLRNVPVGGGCRKNHKRPNSSTPAANKRFPLPLPSSSSSATSTLVLESPNHHNNQINNPLLYGLQHSPAPAASSHHPHHLVSSLSSNGLEYSGISPSMATLLASTLNNKFSSSSTSSNGVVKPDHYSGGFEGLQMGIHGVVKAHHQQEQGQDWNINNFGSNQNNLGWGQVLMNDHHHHHNQVVEGVGSGQEPGYWTGLWSDPGSNNIGPSVTSLI--------------------------------------------------------------------------------------------------------------------…
>L.us.f.m.scaffold504.6
MDAAQWPKDINLARPMEEMVASASNINTNNYMTNNNNNNNNNNNNNNSNLSGNIPKVGGETGGDVQNKKAAVRPQEQVNCPRCNSTNTKFCYYNNYSLTQPRYFCKSCRRYWTAGGSLRNVPVGGGSRKNKRSSSLPSSSSITNTTTSSSSGINKLTTIPDLNPPSFSSQNPKAFQGQDLNLGFPPIHQDTTHQGLEVLRSNGMAGNNPTRGLNSFKTNPTMASGTDNNRHPNPVLYSSNISSSSSAAGFHMQEEFKPPTLNFSIDHHQQQQQHHHGIDQHDESGGEMDNVGRILFPFGDHHHHLLKQQQQHQIPGDKGQQEHGHHVDHNNNSGGGGGGGGGYWSGMLGGSGAW---------------------------------------------…
>L.us.f.m.scaffold7.256
MEIGAAADGGGMFWREPPPPLTTSSNNNIGGAVERTTPSCPRCGSSNTKFCYYNNYSLSQPRYFCKGCRRYWTKGGSLRNVPIGGGCRKSRRPNNKSSSSSFKISSSRRLSHDKTTTATYTAAPPDQHHQHGSHIDLATVYAKFLNSTNGANDDTLLPSTNNPMEGASSSSAATSSSAAAAAPSATSLFSSSMMAVDLPLLHLPPGSGGGDDQLMMYYCGGGGLNNNYELPLLPGEEDIFQLHPPRHQVVGTQNYHDQQQQRDPIPDDDDDDSNDHDLMMFGNYWSSFELSNVTR--------------------------------------------------------------------------------------------------------…
>L.us.f.m.scaffold68.22
MVYSSIPAYLDPANWQQPQIHPQSGGDLNITGNGSLHQHQHFISHAAPPPPPPPPPPTTGSIRPGSMADRARMANVPMPEPALKCPRCESTNTKFCYFNNYSLSQPRHFCKTCRRYWTRGGALRNVPVGGGCRRSNKRSSSKGGGGSGASSSKSPVSGGGGNNYTSSCNTSSSGDHLFGMGDGPPLRFMAPLQYHYGLSEFGGGDHHHHHSNANNSHLYGGVLNSGLGGDFQVGGGAAGSVMSGMDMWRLQKQQMQMGLMGAGLMDSSASSSSSSGAIMYPFESGEMAAGWKSSLGLTNCSMITTQMAAVKMEEMSQQRQQQYRNQQQESAGSLARQLLMGINSQQNNNNNNNNMNGVINHHEGYNTSWGINAATGGGWTTADLSSFSSSSTSNNQL--…
>L.us.f.m.scaffold268.21
MQDIHSIGGGGSGAGGRGGGSLFGGDRRLRPPQQQQQQHHHLGQSPPLSLKCPRCDSSNTKFCYYNNYNLSQPRHFCKGCRRYWTKGGVLRNVPVGGGCRKNKRSKKPTNQSSASSNIFTSAPREQPKSDLNDQSSSESSSLSASAAVEAVHSSTSVSDLNKGTKNHDVLNRIGESKLFGGFETAAECGIFQEIGSFTSLIGSSAETLPYEFAGSTPDEQGMGLIDQTAIGNSRSRSGGGFGPLDWEETGGGSDSAVLFDLPIAVDQAYWSQSQWSTNGQDPSAGLYLP--------------------------------------------------------------------------------------------------------------…
>L.us.f.m.scaffold398.1
MDTAQWPQEIVVKPVEEILTTPQNQKPGGGGGKVNSSSRNNNVTDQKEQQKAILNCPRCNSTNTKFCYYNNYSLTQPRYYCKTCKRYWTEGGSLRNIPVGGGSRKNKRPHPPPNPSDPSSSSNNYSNPSKKLPGLVSSPASTLPHPPPLNPKMIQDQEGQLHHQDLNLAFPRSFTELISHHHHHESNNNNHVSAMELLTGISSSSSGPSFMHMPPSGHVYNNNASFTGVMHDDHQEFVKPSGLSFSLDDIGLGISTSNNGNSNGNSSNRPFFSFEDLKQVPPSNNNHHHHNHDSNGKEDHQQQHVADSNGYWTGMLGGGGGGSW---------------------------------------------------------------------------…
>L.us.f.m.scaffold174.55
MDPTAPPPHPPSPQWQQQGIVVGSEEALSYYAATPPPPPHATAAAQSRKAVLSAAPPEAVIKCPRCQSSNTKFCYYNNYSLTQPRYFCKTCRRYWTRGGALRDVPIGGGSRKSAASKHSSSSADRSLLPAASKKQLVTTTADVAGQDQNLAYNPPPRAAYKFSEVVYQFLNPNYYSMVPLLPNHNNGDGGRGDELGMMKPPPPALCYPPFHGGGFEIRDEDDDHEESDVGCNEERVLFPIHDYVKPAVTINGATVAPAGTSTTTAAEFWNGVFGGGGGGGSTW--------------------------------------------------------------------------------------------------------------------…
>L.us.f.m.scaffold13.25
MGSYRTPILKLHNTDDPISTHHHKTKSMENPISSSSAAAGGQDNNNQPPQLRCPRCDSSNTKFCYYNNYSLSQPRHFCKSCKRYWTRGGTLRNVPVGGGCRKNHKRPNNSTSAANKRLPLPLPSSSSSATSTLVLESPNHLNNQINNPLLYGLQHYPAPEASSHHPHHLVSSFSSNGLGYSGISPSMATLLASTLNNKFSSSSTSSNGVVKPDHYSAGFEGLQMGIHGGVKAHYQEQGQDWNINNFGNNQNNLGWGQVLMNDHHHHHNQVVEGVGSGQEPGYWTGLWSDPGSNNIGPSVTSLI------------------------------------------------------------------------------------------------…
>L.us.f.m.scaffold16.143
MAFPSSVSFYLDPSTWQQQQQSLSTENGSGNNDRAIPPHPGGANDGGNNNMMGSTSSAVRKANSMAEKARQAKIPQPEAALKCPRCESTNTKFCYFNNYNLSQPRHFCKTCRRYWTRGGALRTVPVGGGCRRNNKRTNKSKRTSSSSKSPQGVGGDSCYDTSTTSAYVPTSTSTTSIHHHQLNLGQLPPLLPPLQHMHLGGYGNDMGLNFTGLLPSPANAPGSGVGSMLRMHQQNHHQLPFFASLDQQQSSGVLYEPSSARSEKLESAAAGNSLLMSRNFLGKFMSSSSSGGDHSNDNNDDQEMYSWQPPSSNNYDGWISNTAVDATLPPGFTSPSSTSHLL---------------------------------------------------------…
>L.us.f.m.scaffold110.134
MPSTQPEAAGIKLFGKTIAVVKPPKHDPTPEEDEEEPSLDKKPEKIIPCPRCKSMETKFCYFKNYNVNQPRHFCKGCQRYWTAGGALRNVPVGAGRRKNKPPGRDSPPISGGGGGEGGGFLDHGFDGRSQFQLEGPAVGEWHVAAAGMHGGGLMDVFPIKRRRLDSGGQPC------------------------------------------------------------------------------------------------------------------------------------------------------------------------------------------------------------------------------------…
>L.us.f.m.scaffold59.181
MQDIHSIGGGGSGAGGGGGGRSLFGGDRRLRPPQQHHHLGQSPLSLKCPRCDSSNTKFCYYNNYNLSQPRHFCKGCRRYWTKGGVLRNVPVGGGCRKNKRSKKLTNDSSASSNISTTAPRDQPKKSDPNDHSSSESSSLSASAAVEAVHSSTSASDLNKGTKNHDVLNRIGESKLFDGFETAADCGIFQEIGSFTSLIGSSADTLPFEFAGTTPVEQGMGLIDQTAMGNSRSRSGGGFGALDWEETGDGSGSAALFDLPSAVDQAYWSQSQWTTNGQDPSAGLYLP-----------------------------------------------------------------------------------------------------------------…
>L.us.f.m.scaffold318.9
MTKFIFIHQETEHLFKYPSVMPSAETTKRAAGAAHLHPHPPPPPPPPEQEQLPCPRCDSTNTKFCYYNNYNFSQPRHFCKSCRRYWTHGGTLRDIPVGGATRKSAKRCRTSASCNTTSANTTSSDQSPAVVGPVFAAGRNGAPSQYGGGGCVGDEQVEKASNFFWALGGPLGLGLESKGNGGLGTLCGNFTSLLSNHGPGFAGNGFGPGYDDIGFGLGRGIWPFQGVEHGGGAGFGAGTGGGDSNAWQFDNGGNGFGVGGGAGGGGGGDCLSWPDLAISTLGNGLK-----------------------------------------------------------------------------------------------------------------…
>L.us.f.m.scaffold269.35
MAADVASASDQFIPPPNIIDTTTTTTTQCQWKPHLQIAPNCPRCASSNTKFCYYNNYSLSQPRYFCKSCRRYWTKGGSLRNVPVGGGCRRTRRSKSSRSSRGPLPPPPATDALYTTTSGGGADSTTSSSSDIDMAVVFAKFLNPAADGFANSNSASSTPESGQTREDHDGIVFPSGGNFADPYEFTDLFREEGFLEADDQINQEESMIDALGLQTLLSDKMAQLEAALWSTSTAMDPGLTAASAAWEVQGHSGFDASGDMNNWGCYDLQLQGSFDNFPGH-----------------------------------------------------------------------------------------------------------------------…
>L.us.f.m.scaffold170.85
MDIGAARDSGGMFWTEPPPPLTNIGGAVERTTPSCPRCGSSNTKFCYYNNYSLTQPRYFCKGCRRYWTKGGSLRNVPVGGGCRKSRRPNNHHNNNNNKSSSSSSFKISYNSRRLSHDKTTTTTTTYTAAPPDQHHQNGSHIDLATVYAKFLNNSTNGANDTLLPSTNNPMEGASISLSAATSSSATSLFSSSMMAVNLPLLHLPPGGGVDDQLMMYYCGGGGLNNNYELPLLPGEEDIFQLDPPRHQVVGTQNDDQEQHPIPDDGESNDHLMMIGNYWSSFELSNVTG---------------------------------------------------------------------------------------------------------------…
>L.us.f.m.scaffold270.1
MDPPPQWQQQQGIAVGGEEEALSYSAATPPPPPHATAAAQSRKGEAVIKCPRCQSGDTKFCYYNNYSLTQPRYFCKTCRRYWTRGGALRDVPIGGGSRKSAPAKRSSSSADRSPPPHAASKKKLVTTTADKAGQELNLAYHPPPRAAYKFSEVVHQFLNPNYYSMVPLLPYHNNCGGGRGDELGMMKPLPPPPPPPPAFCCPAFHGGGFEIRDEDDDHEESDVGCNEERVLFPINDDVKPAVTINGATVAPVGTSTTTTAAEFWNVMFGGGGG------------------------------------------------------------------------------------------------------------------------------…
>L.bie.m.scaffold1023.1
MEGNSQQQDRSRAAAAMPAPPAQKCPRCDSANTKFCYYNNYSLTQPRYFCKTCRRYWTQGGTLRNVPVGGGCRKGKRAKLAASASAGASTSTASPPSKLSTGGGGSGMGNFMASSSAGVGSGFGSFYPVHGAGGSGLLTSFVGIQSLNRNPQEDFVGTSSSLSSLGLLQGLASPFGAAPFYGQENLMGQLGNFGNFRAPQVNSWQQEGGYISAMGATSVASNSVGVPPPDTALWSTTTVANVDLKDEDKNGGGGGGQFQGYGAS---------------------------------------------------------------------------------------------------------------------------------------…
>L.bie.m.scaffold351.4
MKNGKAFTQSTAVAVVLKLKGRDCHITPLYGIVVKPSNGTTNPQKSAGGKINSAKEGVNCPRCNSTNTKFCYYNNYSLTQPRYFCKTCRRYWTEGGTLRNIPVGGGSRKNKRPSSSNSTSFSSSSSLSSNTAKQLLPGLVSSSSNNYSAAPSLPSSTKIAAPQNPKMMMMNQEEGQDLNGQLAFPRSFTELMHHHHQVQPSITVDDHDHQDRNNQVSALELLNRSSGGLNINSGSFMHSHDHGHGQDAGFDNYTSGLSFLQHQDFKPSSSSCSSLSFSLDGVGDGINGNGGLGRPPLLFPFEDLKQVPTTAGNGKANDDHDDHGRSAADSSGYWTGMLGGGSW--------------------------------------------------------…
>L.bie.m.scaffold350.6
MDTAQWPQGIVVKPSNGTTNPQKSAGGKINGVKEGVNCPRCNSTNTKFCYYNNYSLTQPRYFCKTCRRYWTEGGTLRNIPVGGGSRKNKRPSSSSASSFSSVSPNTSKKLLPGLVSSSSNNYSAAPSLPSSTKIAAPQNPKMMMMNQEEGQDLNGQLAFPRSFTELMHHHHQVQPSITVDDHDHQDRNNQVSALELLNRSSGGLNINSGSFMHSHDHGHGQGQDAGFDNYTSGLSFLQHQDFKPSSSSCSSLSFSLDGVGDGINGNGGLGRPPLLFPFEDLKQVPTTAGNGKANDDHDDHGRSAADSSGYWTGMLGGGSW-------------------------------------------------------------------------------…
>L.bie.m.scaffold796.15
MGTDGGMRSSSPFCRDPAIKLFGRKIAVPDSLIQAIPPSESNGCSNNDEKANKEGNSSMEQEQQSSSEVMKKPDKVIPCPRCNSMETKFCYFNNYNVNQPRHFCKNCQRYWTAGGTMRNVPIGAGRRKNKHLASHYRQILVEKNPENSPPPEQPVVSCPSVVLKFGHEEVSLQQPPLCQSMQNLLNIGSEKSSLVERNGGEEASTSENVTSRIDRDPEGDIDRSSSEDRNTTQLNPPLQCYPVTPLIVPWNWNGVAQYPNQVQLCPTSAPMLAIPPGYSPPLQFLPAASYLMWATTTPQSCQSPTSSTSSLGKHSRDSNDEDQKADEEKTVVVVPKTLRIDESSLWSTAAAALSPKQEQQPSSVLVSKGSIFRTFDAKSDNAKVAHIVPHSSAHILEAN…
>L.bie.m.scaffold451.19
MFHSVCSSGEVRPETLASLQGSRPHLETAPNCPRCASSNTKFCYYNNYSLSQPRYFCKGCRRYWTRGGSLRNVPVGGGCRRRKSRRSSRTAAATDLRRADIDMADVFAKFLNPESSGGTLFLATAGEEAEYELMADLFREEGFPEEQSLEMINVTLLSEEMAELEAALWSTTTVDTDHQVTMPSPLGFDSGDFGVSIGNSDCFDLPL------------------------------------------------------------------------------------------------------------------------------------------------------------------------------------------------…
>L.bie.m.scaffold1023.2
MDWFTYIDPISTHHHKTKSMENPISSSSAASLAAAGQDNNNNNQPPQLRCPRCDSSNTKFCYYNNYSLSQPRHFCKSCKRYWTRGGTLRNVPVGGGCRKNHKRPNSSTPAANKRFPLPLPSSSSSATSTLVLESPNHHNNQINNPLLYGLQHYPAPEASSHHPHHLVSSFSSNGLGYSGISPSMATLLASTLNNKFSSSSTSSNGVVKPDHYSGGFEGLQMGIHGVVKAHHQQEQGQDWNINNFGSNQNNLGWGQVLMNDHHHHHNQVVEGVGSGQEPGYWTGLWSDPGSNNIGPSVTSLI--------------------------------------------------------------------------------------------------…
>L.bie.m.scaffold478.6
MHEIQLQTPTKDPAIKLFGKNLPFHSDPAADPLAISAGDPSSSDGNRGEDDKKTNKDCFPDGEDTAEQDHGAMDDAEASAGTDNPKTSSVSEDDSSKSKSSKAADKEQGETADISQEKPVLKKPDKILPCPRCNSMDTKLCYYNNYNVNQPRHFCKACQRYWTAGGTMRNVPVGAGRRKNKNSSTHYRHITISEALEAARLEAPNDSTNHLQTTNGRVLSFGVDTTPVCDSMASLLNLADPKKVLNRFPSSADKPKVGDQNGDACSNASMEEGGKPCTQEQPFVQNNINGFSPHPIPCLPGIPWHYPWNPMMPQLAFCPPGFAMSFYPPPPHHPHAAYWNNIPVQSPQYSSSSSNDKATYSSGPISPTLGKHSREAEAVKPEDLEKEELSRHKNGSSVL…
>L.bie.m.scaffold689.12
MPKYSVSRVWQTIRKVSVIVSFMTFKNQNPKATKIFLSTENGAGNNDRAIPPHPGGGDGGNNIMGSTSSAVRKANSMAEKARQAKIPQPEAALKCPRCESTNTKFCYFNNYNLSQPRHFCKTCRRYWTRGGALRTVPVGGGCRRNNKRTNKSKRTSSSSSSKSPQGVGGASCYGTSTSTYVPTSTSTTTHHHLNLGQLPPLLPPLQHMHLGDYGNDMGLNFTGLLPSPANAPGSGVGSMLRMHQQNHHQLPFFASLDQQQSSGVLYDLLMSRNFLGKFMSSSSSGGDNSSNNNNDDQEMYSWQPPSSNNYNGWISNAAAVDATLPPGFTSPSSTSHLL-------------------------------------------------------------…
>L.bie.m.scaffold75.31
MVFSSIPAYLDPANWQQQQHFISDAAPPPPPPPPPPPPPPPTAGSIRPGSMADRARMANVPMPEPALKCPRCESTNTKFCYFNNYSLSQPRHFCKTCRRYWTRGGALRNVPVGGGCRRSNKRSSSKGGGGGGSGASSSKSPVSGGGGNNYTSSCNTSSSGDHLFGMGLSEFGGGDHHHHHSNANNSHLYGGVLNSGLGGDFQVGGGAAGSVMSGMDMWRLQKQQMQMGLMGAGLMDSSASSSSSSGAIMYPFESGEMAAGWKSSLGLTNCSMITTQMAAVKMEEISQQRQQQYRNQQQESAGSLARQLLMGINNQHNNNMNGVINHHEGYNTSWGINAATGGGYLQTRELLDINEFIGLVC--------------------------------------…
>L.bie.m.scaffold39.192
MMAADDQFILPPSIIDTTTTTAQCQWKPHLQIAPNCPRCASSNTKFCYYNNYSLSQPRYFCKSCRRYWTKGGSLRNVPVGGGCRRTRRSKSSRSSRGPPPPPTDAQNTTSSGGGGDSSTSSSDIDMAVVFAKFLNPAADGVTNSNSASSTPESGQISEDHDGIVFPLGGNLADPYEFTDLFREEGFLEGDDQINQEESMIDALGLQTLLSDEMAQLEAALWTTSTAMDPGLPAASAAWEALEQSGFDASGDMNYWGCYDLQLQGNFDNFPGH-------------------------------------------------------------------------------------------------------------------------------…
>L.bie.m.scaffold416.37
MAFPSSLSVYHLDPSNWQQNLNQNGIIGGGGSIATNQLAQPPMPMFHIGSGGGGGGGNVIGTAAAGKANSMAERARVAKIPHPGEAALKCPRCESTNTKFCYFNNYNLSQPRHFCKTCRRYWTRGGALRNVPVGGGCRRNKRSKGGMRSKSAGGGTTTTTNRVTTSLFGSSQNNLGRNSNYDLVHHQLPPTMLLPPLISNLGGEDLNFHHPPPCRDDGESSWGGGVGPTGTSGGIVEQWRMQQEQQQFPNFFASLEQQQNPSSVKMEGNNNNNLLSRNFLGNFEDHHQDYGGQYCWPPASGGSNIMNAWSNSGADHVLTGGFTSSASTSHLL-------------------------------------------------------------------…
>L.bie.m.scaffold2096.1
MGLTSLQVCMDSPADWLLQGTTMVDDVESGLLDPSNGGDMLMVACSRQPAAMMERRLRPPQDQALKCPRCESTHTKFCYYNNYSLTQPRYFCKTCRRYWTKGGTFRNIPVGGGCRKSSSKKSNSNKNKSILTSASSSLTSSPTSSPSPAHHHHLLHGHHFNSLLGNMVLENRAPPVDFMEGKLEGLGGGLSGNYNYDFVMGNGGSSFNDQGGVSVGGLGGGGGQSGHFHGLSSNLSIMESCQRLMLPYEASEDRTIGDVKPAAAKLLSLDSWQDHHHHHHGGGGINVVGKESGFGYFNNSMNGTLLDQSWINNEVSTSNQHHHAMMNGGYNGSGSATSSSMLHNN------------------------------------------------------…
>L.bie.m.scaffold658.5
MGLTSLQVCMDSPADWLLQGTMAEDVESGLLDPSNGGDMLLAACSRQPAAMMERRLRPPQDQALKCPRCESTHTKFCYYNNYSLTQPRYFCKTCRRYWTKGGTLRNIPVGGGCRKSSSKKSNSNKNKSILTSASSSLTSSPTSSPSPAHHQHHLLHGHDFNSLLGNMVLENRAPPLDFMEGKLEGLGGGLSGNYNYDFVMGNGGSSFNDHGGVSVGGLGGGGGQNGHFNGLSSNLSIMESCQRLMLPYDANEDRTIGDVKPAAAKRLSLDSWQDHHHHHGGGXIRPVMD--------------------------------------------------------------------------------------------------------------…
>L.bie.m.scaffold24.39
MDAAQWPKDINLARPMEEMVASASNINTNNYMTNNNNNNNNNSNLSGNIPKVGGETGGDVQNKKAAVRPQEQVNCPRCNSTNTKFCYYNNYSLTQPRYFCKSCRRYWTAGGSLRNVPVGGGSRKNKRSSSLPSSSSITNTTTSSSSGINKLTTIPDLNPPSFSSQNPKAFQGQDLNLGFPPIHQDTTHQGLEVLRSNGMAGNNPTRGLNSFTTNPTMASGTDNNRHPNPVLYSSNISSSSSAAGFHMQEEFKPPTLNFSIDHHQQQQQHHHGIDQHDESGGEMDNVGRILFPFGDHHHHHHLKQQQQHQIHGGKGQQEHGHHVDHNNNSGGGGGGGGYWSGMLGGSGAW--------------------------------------------------…
>L.bie.m.scaffold119.46
MQDIHSIGGGARFFAGDRRLRPHNQPVNCPRCDSVNTKFCYYNNYNLSQPRHFCKSCRRYWTNGGVLRNVPVGGGCRKPKRSKPKQNPDSTSAVVSTADFTTQPPEDQLNSPDSHSSSESSSLSATATEVISVGNYSISEQNNKLIGDSSLNPSFETASFPVQGGECGMFQFQLQEMGSITSLTTSRAKETPSFDTPLSQGQSKDEEEWRMQGMIDPTIQDEYLTVLQSGRSSGAAGFGPLDWNEAGGGGGYFDLPPSGVDNVYWSQSQWNYD------------------------------------------------------------------------------------------------------------------------------…
>L.bie.m.scaffold408.23
MDQSGNDETNDENRGIGSSKDHKQSGDKGGKSDQSETTTSSSQQQQQDKTLKKPDKILPCPRCNSMETKFCYYNNYNVNQPRHFCKNCQRYWTAGGTMRNVPVGAGRRKNKATSSTAVSQQQQQYNQIIVSEALRSAHHQSHVMNGGGTTVLSFRSDSPLCESVASILNISESAQAGFQPRRGTTGNVDDCSGGFSVTGSNSSDKVVNSCQGFSWPFAVPPPGFCPPGYPISFYPAPVPVPPPYWGCAAVPAIPWNGAQCVTPLSPKAASSTNSSPATSPLGKHSRDGGEFVRSDDGGLSEEPPLRKMSNASSSSNRRVVVPKTLRIDDPNDAAKSSIWATLGISKSAYPSSNKGGDHMFQGFQSKGGNRVPRSGASLMLQANPAAMSRSLNFRENN--…
>L.bie.m.scaffold6.185
MEGNSQQQDRSRAAAAMPVPPAQKCPRCDSANTKFCYYNNYSLTQPRYFCKTCRRYWTQGGTLRNVPVGGGCRKGKRAKLAASSSAGASTSTASPAATSTGGGGGGSSMGDLMAGSSAGVGSGFGSFYPVHGAGGSGLLTSFAGVQSLTRNPQADFIGTSSSALSNLGLLQGLGSPFGAAPFYGQENLMGQLGNFGNFRARQVNSWQQEGGYINATGAASVASNSVGVPPPETALWSTTTVANVDLNDENKNGGGGGGGQFQGYGAS------------------------------------------------------------------------------------------------------------------------------------…
>L.bie.m.scaffold637.22
MDAAQWPKCFQDINLARPMEETVASASNINTNNYMINSNSNNNNSNMSGNIPKAGGETGGDVHNKKAAVRPQEQVNCPRCNSTNTKFCYYNNYSLTQPRYFCKSCRRYWTAGGSLRNVPVGGGSRKNKRSSSLPSPSSSITNTSTTSSSSGTNKLTTIPDLNPPSFSSQNPKAFQGQDLNLGFPPIHQDTSTAPQGVFLFLLIFVFSNTGLEVLRNNGMAANNPTRGFNSFISNPAMASSADNNRHPNPVLYSSNISSSSSAAGFHMQEEFKPSTLNFSIDHHHQQQQQHHHHGIDEQESGGEMDNVGRILFPFGDHHHHHHLKQQQQHQIHGGKGQQEHGHHVDHNNTSGGGGGGYWSGMLGGSGAW-------------------------------…
>L.bie.m.scaffold585.4
MGLTSLQVCMDSPADWLLQGTMAEDVESGLLDPSNGGDMLLAACSRQPAAMMERRLRPPQDQALKCPRCESTHTKFCYYNNYSLTQPRYFCKTCRRYWTKGGTLRNIPVGGGCRKSSSKKSNSNKNKSILTSASSSLTSSPTSSPSPAHHQHHLLHGHDFNSLLGNMVLENRAPPLDFMEGKLEGLGGGLSGNYNYDFVMGNGGSSFNDHGGVSVGGLGGGGGQNGHFNGLSSNLSIMESCQRLMLPYDANEDRTIGDVKPAAAKRLSLDSWQDHHHHHGGGGINVVGKESGFGYFNNSMNSTLLDQSWINNEVSTTNHHHHHHAMMNGGYNGSGSATSSSILHNN-----------------------------------------------------…
>L.bie.m.scaffold137.61
MDTAQWPQEIVVKPIEEILTTPQNQKPGGGGGGKVNSSSRNNNVTDQKEQQKAILNCPRCNSTNTKFCYYNNYSLTQPRYYCKTCKRYWTEGGSLRNIPVGGGSRKNKRPHPPPNPSDPSSSSNNYSNPSKKLPGLVSSPASTLPHPPLNPKMIQDQEGQLHHQDLNLAFPRSFTELISHHHHHESNKNNNNNNHVSAMELLTGISSSSSGPSFMHMPPSGHVYNNNASPFPGVNVMHDDHQEFVKPSGLSFSLDDIGLGISTNSNGNSNGNSSNRPFFSFEDLKQVPPTNNHHHHDHSNGKEDQQQQQHVADSNGYWTGMLGGGGGGSW---------------------------------------------------------------------…
>L.bie.m.scaffold4.197
MPSTQPEAAGIKLFGKTIAVVKPPKHDPTPEEDEEEPSLDKKPEKIIPCPRCKSMETKFCYFNNYNVNQPRHFCKGCQRYWTAGGALRNVPVGAGRRKNKPPGRDSPPISGGGGGEGGGFLDHGFDGRSQFQLEGPAVGEWHVAAAGMHGGGLMDVFPIKRRRLDSGGQPC------------------------------------------------------------------------------------------------------------------------------------------------------------------------------------------------------------------------------------…
>L.bie.m.scaffold11.199
MPLETTGEKQTAANRPSSAASIVSNSGDAPPLPCPRCESTDTKFCYYNNYNLSQPRHYCKSCRRYWTQGGSLRKVPVGGGTRKSSSAKRHRSSSAASIIPNNTVNSSSLTNTTATSPSNSSPCMSWDYSIPPIQPSGHTSPVVIPDPVFPSFKSVEKSDELNLKESQQPAVTESGNEEGSGSGSGSFISLLTTRGGSGSGSLVEYQGGYDRSGYGYCEMGLGLGGGGREMWPYYPTTTDYLSGCGGEGGDGGGGSSVTWQQMGDVEGRGGGGGGGGGGGGGNEGPYVEDSDGFGWPNFVIPAPAKGLMKTLDRRTIFPECLGLGFSL------------------------------------------------------------------------…
>L.bie.m.scaffold860.53
MPSTQPEAAGIKLFGKTIAIIKPPKQDPKPEEDDEEPSLDKKPEKIIPCPRCKSMETKFCYFNNYNVNQPRHFCKGCQRYWTAGGALRNVPVGAGRRKNKPPGRDSPPIGGGGGGGGGGGFLDHGFDGRNQFQLEGPAVGEWHVAAAGMHGGGLMDVFPIKRRRLDSGGQPC-----------------------------------------------------------------------------------------------------------------------------------------------------------------------------------------------------------------------------------…
>L.bie.m.scaffold471.13
MSGIHLHHQQQQQQNEKEVKVNKAAASSSSSTAAAAADEGVVIIKCPRCDSPNTKFCYYNNYSLSQPRHFCKTCRRYWTKGGALRNVPVGGGCRKSKKLKSSSSYSSSSSASAAAGATSSSSSDISGFKFFSPPPTNNTMDFNLKGLSLMSPPGPSTYNNHHHNNHPFGMDLSVSSLEPPYGMGGSMNVNTSLASSIESLSCMNQDLHWKLQQKRLGLMLKEDGTAGGVVEAEKAPLQPILFRELNINNTSRQQQQHHQQGRAGAGGGDHHETEWFFGNSSYVQQVTSAAAADHHQAAAAPSNNNKSVNTNANDEIQQQHHQIETNWNVKGPQHQVHAWGDLHPYNH----------------------------------------------------…
>L.bie.m.scaffold546.12
MHEIQLQTPTKDPAIKLFGKNLPFHSDAADPLVISAGDPSSSNRNRVEVDKKTNKDCFPDGEDTAEQDHGAMDDAEASAGTDNPKTSSVSEDDSSKSKSSKAADKEQGETADISQEKPVLKKPDKILPCPRCNSMDTKFCYYNNYNVNQPRHFCKACQRYWTAGGTMRNVPVGAGRRKNKNSSTHYRHITISEALEAARLEAPNDSTNHLQTRNGRVLSFGVDTTPVCDSMASLLNLADPKKVLNGFHSSADKPKVGDQNGDACSNGSMEEGGKPCSQEQPFVQNNINGFSPHPIPCLPGVPWHYPWNPMMPQLAFCPPGFAMSFYPPPPHHPHAAYWNNIPVQTPQYSSSSSNDKAPHSSGPISPTLGKHSREGEAAKPEDLEKDELSRHKNGSSVLV…
>L.bie.m.scaffold563.18
METKFCYYNNYNVNQPRHFCKNCQRYWTAGGTMRNVPVGAGRRKNKATSSTAVSQQQQQYNQIIVSEALRSAHHQSHVMNGGGTTVLSFRSDSPLCESVASILNISESAQAGFQPRRGTTGNVDDCSGGFSVTGSNSSDKVVNNCQGFSWPFAVPPPGFCPPGYPISFYPAPVPPPYWGCAAVPALPWNGAQCVAPLSPKAASSTSSSPATSPLGKHSRDGGEFARSDDGGLSEEPPLRKVSNGSSSSDRRVVVPKTLRIDDPNDAAKSSIWATLGISNSANPSSNKGGDHMFQGFQSKGGNRVPRSGASLMLQANPAAMSRSLNFRENN---------------------------------------------------------------------…
>L.bie.m.scaffold483.41
MQDIHSIGGGGSGAGGRGGGSLFGGDRRLRPPQQQQQQHHHLGQSPPLSLRCPRCDSSNTKFCYYNNYNLSQPRHFCKGCRRYWTKGGVLRNVPVGGGCRKNKRSKKPTNQSSASSNIFTSAPREQPKSDLNDQSSSESSSLSASAAVEAVHSSTSASDLNKGTKNHDVLNRIGESKLFGGFETAAECGIFQEIGSFTSLIGSSAETLPYEFAGSTPDEQGMGLIDQTAIGNSRSRSGGGFGPLDWEETGGGSDSAVLFDLPIAVDQAYWSQSQWSTNGQDPSAGLYLP--------------------------------------------------------------------------------------------------------------…
>L.bie.m.scaffold257.31
MVFSSIPVYLDPPNWHHHHHQSVNQLVQHDQGGGVGGVGGGGASASYEAPPPRPPHQQHQLSPLSAQQMVPHRGGGGVGAASIRPGSMADRARQAKIPQPEPGLKCPRCESTNTKFCYFNNYNLTQPRHFCKTCRRYWTKGGALRNVPVGGGCRRNKKSSAGKGNKNSGGSGGGGGSSGSGTSTSSAAAGMILPSEIMGHLPHHHQLPPFLAHQFGAGGNNLGLNYGGGGGGSGGGAEMGLFQMGGSSSNSGMVQQFPFFETAAAAAAGNLYGSFQNEGMMSGGGGGGTSNSSSRVNAQLAQVKPELQGVNLVTRQSFADSDSGNQYWGGRGAGNAGASWTDLTGLNSHN-------------------------------------------------…
>L.bie.m.scaffold572.1
MQDIHSIGGGARFVAGDRRLRPHNQPVNCPRCDSVNTKFCYYNNYNLSQPRHFCKSCRRYWTSGGVLRNVPVGGGCRKPKRSKPKQNPASSSAADSTTQPPEDKLNFPDSHSSSESSSLTAPTTEVISVGNYSISDQNNKLIGNSSLNPSFETASFPVQGGECGMFQFQLQEMGSITSLSSWTTKESPSFDTPLSQGQSKDEEEWRMQGMIDPTDQDEYLSVLQSGRSGGFGPLDWNEAGGGGGYFDLPLSAVDHAYWSQSQWNYD-------------------------------------------------------------------------------------------------------------------------------------…
>L.bie.m.scaffold846.7
MYTSNKMSGIHLQQQQQQQNEKEVKGNKAASSSSSTAAAAGDEGVVIIKCPRCDSPNTKFCYYNNYSLSQPRHFCKTCRRYWTKGGALRNVPVGGGCRKSKKLKSSTSYSSASATSAAAAAYASSSSSDLSGFKFFSPPPTSTMDFNLKGLSLMSPPGPSTYNHHNHHPFGMDLSVSSLEPPYGMGGGSMNVNTSLASSIESLSCMNQDLHWKLQQQRLGLLKEDGSGGGVVVEAEKAPLQPILFRELNTTSRLQQHYPQQARAGGGGGGDHESSSAAATEWFFGNSSYVQQVTSAAGDHHQAAASTPPSNNNNTTVTNANQIQQQQHDHHDQTETNWNVSGQQVHAWGDLHPYNH-------------------------------------------…
>L.bie.m.scaffold7.127
MDISSSHLHQHHHHQEMAESMVTSSTHNRNNIQSAGKAAKAAQPPEQALKCPRCESTNTKFCYYNNYSLTQPRYFCKSCRRYWTKGGTLRNVPVGGGCRKSTTKRSSSSGRRMTTTGADQDSQLSMPIMPLTGFLTSSAYDSNDLSLAFARLQKQQYQIGFDEDTTIATNTPTSTSTSTPPGFLEALRSSFLHTAGPNGNFSYNYGDDDQGYSGNNNNNNGIMSFQNDQMMGINKEEYLEESSNSANTNGKGMLWGLLPPNWQMMNYNYGLNQHQYGTITTTTTTDHHHETAGSNANEGSGGWWNSGNINAAGGGGGGLGGGSAANWHNAATGGGLVNTSALM--------------------------------------------------------…
>L.bie.m.scaffold663.20
MGLRTKQVSKDLVLDWSQSTLANPPPPNQTARKQHQKNPDQSQSQSEPLNCPRCDSTNTKFCYFNNYNKSQPRHFCKACKRHWTKGGTLRNVPVGGGRKNKRFSKPTGGNNIGKIINKVSPKMVIQAQRPKQSIQENRACPNDVVLQGLMTSSPLPPPEIGVNFSSGEMGSSIFAQGLSFTYSAAGFEFPGSSSATWQVPSTISEEKSVVINDVVATTANDASYWNWDDMDSFVSGADLNIPWDIDDPEVKP---------------------------------------------------------------------------------------------------------------------------------------------------…
>L.bie.m.scaffold175.45
MAADVASASDQFIPPPNIIDTTTTTTTQCQWKPHLQIAPNCPRCASSNTKFCYYNNYSLSQPRYFCKSCRRYWTKGGSLRNVPVGGGCRRTRRSKSSRSSRGPLPPPPATDALYTTTSGGGADSTTSSSSDIDMAVVFAKFLNPAADGFANSNSASSTPESGQTREDHDGIVFPSGGNFADPYEFTDLFREEGFLEADDQINQEESMIDALGLQTLLSDEMAQLEAALWSTSTAMDPGLTAASAAWEVQGHSGFDASGDMNNWGCYDLQLQGSFDNFPGH-----------------------------------------------------------------------------------------------------------------------…
>L.bie.m.scaffold254.53
MVFPSSLSVYHLDPSNWQQNLNPNGIIGGGGSSVATNQLAQPQMPMLHIGNSGGGGGGNDIGTEAAGKANSMAERARVAKIPHPGEAALKCPRCESTNTKFCYFNNYNLSQPRHFCKTCRRYWTRGGALRNVPVGGGCRRNKRSKGGMRSKSAGGGTTTTTNRVTTSLFGSSQNNLGRNSNYDLVHHQLPPTMLLPPLISNLGGEDLNFHHPPPCRDDGESSWGGGVGPTGTSGGIVEQWRMQQEQQQFPNFFASLEQQQNPSSVKMEGNNNNNLLSRNFLGNFEDHHQDYGGQYCWPPASGGSNIMNAWSNSGADHVLTGGFTSSSSTSHLL------------------------------------------------------------------…
>L.bie.m.scaffold97.38
MDPPPPPPPPQWQQQQGIAVGGEEEALSYSAATPPPPPPPHATAAAQSRKGEAVIKCPRCQSGDTKFCYYNNYSLTQPRYFCKTCRRYWTRGGALRDVPIGGGSRKSAPAKRSSSSADRSPPPHAASKKKLVTTTADEAGQELNLAYHPPPRAAYKFSEVVHQFLNPNYYSMVPLLPYHNNCGGGRGDELGMMKPLPPPPPPAFCCPAFHGGGFEIRDEDDDHEESDVGCNEERVLFPINDDVKPAVTINGATVAPAGTSTTTTAAEFWNVMFGGGGLTW-----------------------------------------------------------------------------------------------------------------------…
>L.bie.m.scaffold647.19
MQDPTSEFPMIHQQPAPPFPEQEQLNCPRCDSSNTKFCYYNNYNLSQPRFFCKDCRRYWTKGGALRNIPVGGGGGGTRKNAKRSSNSNQKRANPDPTPDSSPSVTRRLVSEPTSPPSSSSVPSGADQDPTRLYPGRDMGLDSELSQFPHQICFRKSEMQRKHLELEEQIRKEPAAGDATGFHLWPSSPNR-----------------------------------------------------------------------------------------------------------------------------------------------------------------------------------------------------------------…
>L.bie.m.scaffold258.14
MDPTAPPPHPPSPQWQQQGIVVGSEEALSYSAATPPPPPHATAAAQSRKAVLSAAPPEAVIKCPRCQSSNTKFCYYNNYSLTQPRYFCKTCRRYWTRGGALRDVPIGGGSRKSAPAKRSSSSADRSPPPHAASKKKLVTTTADEAGQELNLAYHPPPRAAYKFSEVVHQFLNPNYYSMVPILPNHNNGDGGRGDELGMMKPPPPALCYPPFHGGGFEIRDEDDDHEESDVGCNEERVLFPIHDYVKPAVTINGATVAPAGTSTTTAAEFWNGVFGGGGGGGSTW-------------------------------------------------------------------------------------------------------------------…
>L.bie.m.scaffold929.2
MMGSTSSAVRKANSMAEKARQAKIPQPEAALKCPRCESTNTKFCYFNNYNLSQPRHFCKTCRRYWTRGGALRTVPVGGGCRRNNKRIKSKRTSSSSSSKSPQGVGGASCYGTSTSTYVPTSTSTTSIHHHQLNLGQLPPLLPPLQHMHLGGYGNDMGLNFTGLLPSPANAPGSGVGSMLRMHQQNHHQLPFFASLDQQQSSGVLYEPSEKNFLGKFMSSSSSGGDHSNDNNDDQEMYSWQPPSSNNYDGWISNAAVDATLPPGFTSPSSTSHLL-----------------------------------------------------------------------------------------------------------------------------…
>L.bie.m.scaffold429.1
GIAVGGEEEALSYSAATPPPPPPPHATAAAQSRKGEAVIKCPRCQSGDTKFCYYNNYSLTQPRYFCKTCRRYWTRGGALRDVPIGGGSRKSAPAKRSSSSADRSPPPHAASKKKLVTTTADEAGQELNLAYHPPPRAAYKFSEVVHQFLNPNYYSMVPILPNHNNGDGGRGDELGMMKPLPPPPPPAFCCPAFHGGGFEIRDEDDDHEESDVGCNEERVLFPINDDVKPAVTINGATVAPAGTSTTTTAAEFWNVMFGGGGLTW---------------------------------------------------------------------------------------------------------------------------------------…
>L.bie.m.scaffold213.34
MEIGAAADGGGMFWREPPPPLTTSSNNNIGGAVQRTTPSCPRCGSSNTKFCYYNNYSLSQPRYFCKGCRRYWTKGGSLRNVPIGGGCRKSRRPNNKSSSSSSFKISSSHQHHQNGSHIDLATVYAKFLNNSASSSSAATSSSAAAAAPSATSLFSSSMMAVDLPLLHLPPGSGGGDDQLMMYYCGGGGLNNNYELPLLPGEEDIFQLHPPRHQVVGTQNYHDQQQQRDPIPDDDDDDSNDHDLMMFGNYWSSFELSNVTR-------------------------------------------------------------------------------------------------------------------------------------------…
>L.bie.m.scaffold30.166
MGLRTKQVSKDLVLDWSQSTLVNPPPDQTARKQHQKNPDQNQSRSEPLNCPRCDSTNTKFCYFNNYNKSQPRHFCKACKRHWTKGGTLRNVPVGGGRKNKRFSNPTCGNNIGKIINKVSPKMVIQAHQRPKQSIQENRACPNDVVLQRLMTTSPLPPPEIGAGVNFTCGEMGSSIFAQGLSFTYSAAGFEFPGSSSATWQVPSTISDEKSMVIDDVVATTANDASYWNWDDMDSFVSGADLNIPWDVDDSEVKP-------------------------------------------------------------------------------------------------------------------------------------------------…
>L.bie.m.scaffold1755.1
MGTDGGMRSSSPFCRDPAIKLFGRKIAVPDSLIQAIPPSEKANKEGNSSMEQEQQSSSEVMKKPDKVIPCPRCNSMETKFCYFNNYNVNQPRHFCKNCQRYWTAGGTMRNVPIGAGRRKNKHLASHYRQILLEKNPKDSPPPAQPVVSSPSVVLKFGHEEVSLQQPPLCQSMQNLLNIGSEKSSLVERNGGEEASTSENVTSRIDRDPEGDIDRSSSEDWNTTQLNPPLQCYPVTPLIVPWNWNGVAQYPNQVQLCPTSAPMLAIPPGYSPPLQFLPAASYLMWTTTTPQSCQSPTSSTSSLGKHSRDSNDEDQKADEEKTVVVVPKTLRIDESSLWSTAAAALSPKQEQQPSSVLVSKGSIFRTFDAKSDNAKVAHIVPHSSAHILEANPAALSRSLS…
>L.bie.m.scaffold687.17
MDIGAARDSGGMFWTEPPPPLTNIGGAVERTTPSCPRCGSSNTKFCYYNNYSLTQPRYFCKGCRRYWTKGGSLRNVPVGGGCRKSRRPNNHHNNNNNKSSSSSSFKISYNSHQHHQNGSHIDLATVYAKFLNNSASISLSAATSSSATSLFSSSMMAVNLPLLHLPPGGGVDDQLMMYYCGGGGLNNNYELPLLPGEEDIFQLDPPRHQVVGTQNDDQEQHPIPDDGESNDHLMMIGNYWSSFELSNVTG-----------------------------------------------------------------------------------------------------------------------------------------------------…
>L.bie.m.scaffold650.15
MGTDGGMRSSSPFCRDPAIKLFGRKIAVPDSLIQAIPPSESNGCSNNDEKANKEGNSPMEEQEQQSSSEVMKKPDKVIPCPRCNSMETKFCYFNNYNVNQPRHFCKNCQRYWTAGGTMRNVPIGAGRRKNKHLASHYRQILVEKNPENSPPPEQPVVSCPSVVLKFGHEEVSLQQPPLCQSMQNLLNIGSEKSSLVERNGGEEASTSENVTSRIDRDPEGDIDRSSSEDWNTTQLNPPLQCYPVTPLIVPWNWNGVAQYPNQVQLCPTCAPMLAIPPGYSPPLQFLPAASYLMWTTTTPQSCQSPTSSTSSLGKHSRDSNDEDQKADEEKTVVVVPKTLRIDESSLWSTAAAALSPKQEQQPSSVLVSKGSIFRTFDAKSDNAKVAHIVPHSSAHILEA…
>L.bie.m.scaffold105.2
MVYSSIPAYLDPANWQQPQIHPQSGGDLNITGNGSLHQHQHFISHAAPPPPPPPPPPTTGSIRPGSMADRARMANVPMPEPALKCPRCESTNTKFCYFNNYSLSQPRHFCKTCRRYWTRGGALRNVPVGGGCRRSNNKRSSSKGGGGSGASSSKSPVSGGGGNNYTSSCNTSSSGDHLFGMGDGPPLRFMAPLQYHYGLSEFGGGDHHHHHSNANNSHLYGGVLNSGLGGDFQVGGGAAGSVMSGMDMWRLQKQQMQMGLMGAGLMDSSASSSSSSGAIMYPFESGEMAAGWKSSLGLTNCSMITTQMAAVKMEEMSQQRQQQYRNQQQESAGSLARQLLMGINSQQNNNNNNNNMNGVINHHEGYNTSWGINAATGGGWTTADLSSFSSSSTSNNQL-…

## Sheet: Table S8
Table S8 Primers used in this study
Gene name	Forward primer （5′−3′）	Reverse primer （5′−3′）
LuDof1/24	ACGAGAGATGGGGAGCATAACGA	CATTCCAATCCAACGGTCCAAA
LuDof2	CTGCCGTGGTCGGTCCTGTT	GTTCCCGCAAAGCGTCCCTA
LuDof3/29	AACAATTACTCCAACCCTTCAAAGA	TGTCAGTAGCTCCATAGCTGAAACA
LuDof4	TAACCAGCCTCGCCACTTCT	CACATCCATCAATCCACCACC
LuDof5/25	GCCGTCGCAACAAGAAGAGC	CCCTCCCATCTGAAACAACCC
LuDof6/47	ACGAATCAATCTTCCGCCTCT	TCGTAAAGCTCCCGATCTCCT
LuDof7/35	TCTAATGGGTCGATGGAGGAAG	GAACACCAGGCAAGCATGGTAT
LuDof8	GAAGTGAAGGGGACGCAAACAT	TCTTGCCTCCTTTATCGCCTGA
LuDof9/39	GTGGAGGGGAGATGGATAATGTG	CGCCTAACATCCCACTCCAAT
LuDof10	CGCCAGCACTTTGTTATCCG	CACCGAACACACCATTCCAGA
LuDof11	TTCGTCTTCTTCAGTTCCCTCG	CAGTTCCAGATGCTTCCGTTG
LuDof12	CGGCATACGACTCCAACGAC	CCTTAGCGCCTCCAGAAACC
LuDof13/38	CCATCTATACGGCGGCGTTT	CGAGCAGTTCGTCAACCCTAA
LuDof14/40	GTCAAACGGCGTCGTTAAACC	CAATCCTGCCCTTGCTCCTG
LuDof15	TTGACTTCGTTCGTCGGGATC	ATGGCGCTTATGTAACCACCC
LuDof16/21	ACCACTCAACTTAATCCTCCCTTGC	GGTGGGATAGCCAACATAGGTGC
LuDof17/22	TCAATGTCAATGGAAACCTCACCTT	GCTGGGAGAGGCTGTAGTTGTTGT
LuDof18/23	CCCCAGGTGCGAATCTACAG	TGGTCAAACCCGAGGAATTG
LuDof19	GCAGGCGTAACAAAAGAACTAAAGG	CCACAATCCCACCGCTCGTA
LuDof20/31	TGGTTTGGTCTCATCCTCCTCTA	TGCCCTTCCTCTTGGTTCATC
LuDof26/46	TGCCGCAAGTCGTCGTCCAA	GGAGCCCGATTCTCAAGCACC
LuDof27	CTGACAAGGCGGGACAAGAA	TGGAAAGCCGGACAACAAAA
LuDof28	CGGAAGAGCAGAGCCTGGAGA	GGCGACGGCATTGTAACTTGA
LuDof30/44	CCACCAACACCAAATTCTGCTACTT	ACCATTTTGGGACTGACCTTGTTTA
LuDof32/45	AGACTTGCCGACGCTACTGGAC	GGTGGGGAGAAGAATTTGAACCC
LuDof33	TTACCTTTCTTTGCGAGTTTGGAT	GAATCCAGGTGGAAGAGTAGCATC
LuDof34	ATTTGGGCGACATTAGGGATTAG	GGGTTAGCCTGCAACATGAGTG
LuDof36/37	CTGCCACTGCTACATCTTCCAC	GAAACTGCTCCAGTAGTTCCCAA
LuDof41	AAGGTGGGACACTCCGCAACG	TCCGCCTGAGGATTCCTGGTC
LuDof42	CGAGGAACCGAGCTTGGATAA	AAAGTGGCGAGGCTGATTGAC
LuDof43	CCCTTCCTCTGTATCGTTCTATCTA	CCCATAATGTTATTACCTCCGTCA
GAPDH	CTTTACCCTCAGCAAATCCG	AGGTTCTTCCCGCTCTCAAT

## Sheet: Table S9
Use the software
TBtools
DnaSP6
MEGA5
Prism
Adobe Illustrator

## Sheet: Table S10
Gene name	Drought inducibility	Low temperature responsiveness	Defense and stress responsiveness	Involved in endosperm expression	Endosperm specific negative expression	Anoxic specific inducibility	Cell cycle regulation	In differentiation of the palisade mesophyll cells	Zein metabolism regulation	Seed specific regulation	Involved in circadian control	Related to meristem expression	Regulatory root specific	SA	GA	MeJA	ABA	IAA	total	There is a number of elements
LuDof1		2	1						1			2		1	1	6	6		20	8
LuDof2	3	3	1	2					2		2						2	1	16	8
LuDof3			2						1			2		2	1		6		14	6
LuDof4	1	1	1						1					1	2				7	6
LuDof5		2										1			1				4	3
LuDof6			1			1			2			1			1	2	10	1	19	8
LuDof7		1		1					3			1				3	2		11	6
LuDof8			2					1	1						1	4	1	1	11	7
LuDof9		1						1				1				8	1	3	15	6
LuDof10	1		2								2			2	1	4	3		15	7
LuDof11									1							6			7	1
LuDof12		1	1			1			1			2		1	2	14	2	2	27	10
LuDof13	1								1			1		2	2	2	2	2	13	8
LuDof14	2	2		1			1		1			2						2	11	7
LuDof15	4	1				1									4	2	3		15	6
LuDof16														1	2	1	3	2	9	5
LuDof17		2	1			1			2			1		2	2	2	6	2	21	10
LuDof18											1	1		1	1	2	4	2	12	7
LuDof19									1	1				2	3	2	2	1	12	7
LuDof20	1	1	1							1	1					2	5	3	15	8
LuDof21	1											1			2	4	1		9	5
LuDof22			1			1				1		2				6	3	2	16	7
LuDof23									1					1	1	2	3	3	11	6
LuDof24	2		1	1					1						1	10	5		21	7
LuDof25	1	2	1									1		2		4		2	13	7
LuDof26																2	2		4	2
LuDof27	1													1		6	1	1	10	5
LuDof28	1		1											1		8	8	1	20	6
LuDof29		1										3		1			2		7	4
LuDof30	1	2							1			1					9	3	17	6
LuDof31		3							2			1		1		4	4	1	16	7
LuDof32	1					1						1			1	2	3		9	6
LuDof33	2	1				1			1						2		1		8	6
LuDof34	1	1		1					1								2	2	8	6
LuDof35									1			1						1	3	3
LuDof36	1	2														6	9		18	4
LuDof37	1	2				1									1		1	4	10	6
LuDof38	2	1		1					3			1		1	2	4	1	1	17	10
LuDof39	1		1													10	1	2	15	5
LuDof40		1		1										1		8	7	1	19	6
LuDof41	3					1					1				1	6	5	1	18	7
LuDof42	2	1							2						4	2			11	5
LuDof43	1									1					4	2	2	3	13	6
LuDof44				1	1									1	1	4	4	1	13	7
LuDof45											1	2			2	2	3		10	5
LuDof46			1						1	1		2	1	1		4	3		14	8
LuDof47						1			1			1			1	4	8		16	6
total	35	34	19	9	1	10	1	2	33	5	8	32	1	26	47	160	146	51	620
The number of genes exists	23	22	16	8	1	10	1	2	24	5	6	23	1	20	27	36	40	28
